# Supplementary material for: Sociobiome signals by high income for increased mobile genetic elements in the gut microbiome of Chinese individuals
Source: Front Microbiol. 2025 May 26;16:1596101. doi: 10.3389/fmicb.2025.1596101 (PMC12146312; doi:10.3389/fmicb.2025.1596101)
Supplement: Supplementary file 2 [file Table_1.xlsx]

## Sheet: Legends
Table	Description
Table S1	Metadata of the 1,382 samples included in the study.
Table S2	MGE information annotated in this study.
Table S3	Abundance information of different categories of MGE in 1,382 samples
Table S4	Comparison of the abundance of different categories of MGEs in the gut microbiota between eastern and western populations

## Sheet: Table_S1
Sample ID	Gender	Age	Ethnicity	Region (Province)	Rural/Urban Residence	Group	Longitude	Latitude	Sample_type	Sequencing_platform	Clean_reads	PMID
B.R.DL.1	female	71	Bai	Dali (Yunnan Province)	Rural	Western	99.7	25.8	stool	Illumina NovaSeq 6000	80704264	32956679
B.R.DL.10	male	72	Bai	Dali (Yunnan Province)	Rural	Western	99.7	25.8	stool	Illumina NovaSeq 6000	77998730	32956679
B.R.DL.11	male	47	Bai	Dali (Yunnan Province)	Rural	Western	99.7	25.8	stool	Illumina NovaSeq 6000	100934536	32956679
B.R.DL.12	male	46	Bai	Dali (Yunnan Province)	Rural	Western	99.7	25.8	stool	Illumina NovaSeq 6000	81943976	32956679
B.R.DL.13	male	45	Bai	Dali (Yunnan Province)	Rural	Western	99.7	25.8	stool	Illumina NovaSeq 6000	78882632	32956679
B.R.DL.14	female	47	Bai	Dali (Yunnan Province)	Rural	Western	99.7	25.8	stool	Illumina NovaSeq 6000	97812922	32956679
B.R.DL.15	male	36	Bai	Dali (Yunnan Province)	Rural	Western	99.7	25.8	stool	Illumina NovaSeq 6000	76350434	32956679
B.R.DL.16	female	31	Bai	Dali (Yunnan Province)	Rural	Western	99.7	25.8	stool	Illumina NovaSeq 6000	82644100	32956679
B.R.DL.17	female	65	Bai	Dali (Yunnan Province)	Rural	Western	99.7	25.8	stool	Illumina NovaSeq 6000	80466366	32956679
B.R.DL.18	female	38	Bai	Dali (Yunnan Province)	Rural	Western	99.7	25.8	stool	Illumina NovaSeq 6000	102557052	32956679
B.R.DL.19	female	43	Bai	Dali (Yunnan Province)	Rural	Western	99.7	25.8	stool	Illumina NovaSeq 6000	92436554	32956679
B.R.DL.2	female	64	Bai	Dali (Yunnan Province)	Rural	Western	99.7	25.8	stool	Illumina NovaSeq 6000	76473986	32956679
B.R.DL.20	female	44	Bai	Dali (Yunnan Province)	Rural	Western	99.7	25.8	stool	Illumina NovaSeq 6000	95227776	32956679
B.R.DL.21	male	31	Bai	Dali (Yunnan Province)	Rural	Western	99.7	25.8	stool	Illumina NovaSeq 6000	86647988	32956679
B.R.DL.22	male	41	Bai	Dali (Yunnan Province)	Rural	Western	99.7	25.8	stool	Illumina NovaSeq 6000	81685688	32956679
B.R.DL.23	male	46	Bai	Dali (Yunnan Province)	Rural	Western	99.7	25.8	stool	Illumina NovaSeq 6000	78005286	32956679
B.R.DL.24	male	47	Bai	Dali (Yunnan Province)	Rural	Western	99.7	25.8	stool	Illumina NovaSeq 6000	89304674	32956679
B.R.DL.25	male	44	Bai	Dali (Yunnan Province)	Rural	Western	99.7	25.8	stool	Illumina NovaSeq 6000	98798342	32956679
B.R.DL.26	female	47	Bai	Dali (Yunnan Province)	Rural	Western	99.7	25.8	stool	Illumina NovaSeq 6000	81441524	32956679
B.R.DL.27	male	45	Bai	Dali (Yunnan Province)	Rural	Western	99.7	25.8	stool	Illumina NovaSeq 6000	120311876	32956679
B.R.DL.28	male	47	Bai	Dali (Yunnan Province)	Rural	Western	99.7	25.8	stool	Illumina NovaSeq 6000	99474546	32956679
B.R.DL.29	female	40	Bai	Dali (Yunnan Province)	Rural	Western	99.7	25.8	stool	Illumina NovaSeq 6000	93765226	32956679
B.R.DL.3	female	42	Bai	Dali (Yunnan Province)	Rural	Western	99.7	25.8	stool	Illumina NovaSeq 6000	87025388	32956679
B.R.DL.30	female	47	Bai	Dali (Yunnan Province)	Rural	Western	99.7	25.8	stool	Illumina NovaSeq 6000	95203428	32956679
B.R.DL.31	female	31	Bai	Dali (Yunnan Province)	Rural	Western	99.7	25.8	stool	Illumina NovaSeq 6000	80249938	32956679
B.R.DL.32	male	39	Bai	Dali (Yunnan Province)	Rural	Western	99.7	25.8	stool	Illumina NovaSeq 6000	91791040	32956679
B.R.DL.33	male	36	Bai	Dali (Yunnan Province)	Rural	Western	99.7	25.8	stool	Illumina NovaSeq 6000	100061186	32956679
B.R.DL.34	male	36	Bai	Dali (Yunnan Province)	Rural	Western	99.7	25.8	stool	Illumina NovaSeq 6000	60846136	32956679
B.R.DL.35	male	43	Bai	Dali (Yunnan Province)	Rural	Western	99.7	25.8	stool	Illumina NovaSeq 6000	87349540	32956679
B.R.DL.36	male	69	Bai	Dali (Yunnan Province)	Rural	Western	99.7	25.8	stool	Illumina NovaSeq 6000	84843152	32956679
B.R.DL.37	female	44	Bai	Dali (Yunnan Province)	Rural	Western	99.7	25.8	stool	Illumina NovaSeq 6000	94052360	32956679
B.R.DL.38	female	47	Bai	Dali (Yunnan Province)	Rural	Western	99.7	25.8	stool	Illumina NovaSeq 6000	58304658	32956679
B.R.DL.39	female	44	Bai	Dali (Yunnan Province)	Rural	Western	99.7	25.8	stool	Illumina NovaSeq 6000	83812204	32956679
B.R.DL.4	male	41	Bai	Dali (Yunnan Province)	Rural	Western	99.7	25.8	stool	Illumina NovaSeq 6000	84691366	32956679
B.R.DL.40	female	35	Bai	Dali (Yunnan Province)	Rural	Western	99.7	25.8	stool	Illumina NovaSeq 6000	65252626	32956679
B.R.DL.41	male	29	Bai	Dali (Yunnan Province)	Rural	Western	99.7	25.8	stool	Illumina NovaSeq 6000	94271148	32956679
B.R.DL.42	male	47	Bai	Dali (Yunnan Province)	Rural	Western	99.7	25.8	stool	Illumina NovaSeq 6000	60745596	32956679
B.R.DL.43	male	38	Bai	Dali (Yunnan Province)	Rural	Western	99.7	25.8	stool	Illumina NovaSeq 6000	105236690	32956679
B.R.DL.44	male	43	Bai	Dali (Yunnan Province)	Rural	Western	99.7	25.8	stool	Illumina NovaSeq 6000	84923936	32956679
B.R.DL.45	female	40	Bai	Dali (Yunnan Province)	Rural	Western	99.7	25.8	stool	Illumina NovaSeq 6000	83720950	32956679
B.R.DL.46	female	47	Bai	Dali (Yunnan Province)	Rural	Western	99.7	25.8	stool	Illumina NovaSeq 6000	78336092	32956679
B.R.DL.47	female	41	Bai	Dali (Yunnan Province)	Rural	Western	99.7	25.8	stool	Illumina NovaSeq 6000	89490372	32956679
B.R.DL.48	female	25	Bai	Dali (Yunnan Province)	Rural	Western	99.7	25.8	stool	Illumina NovaSeq 6000	80406396	32956679
B.R.DL.49	female	44	Bai	Dali (Yunnan Province)	Rural	Western	99.7	25.8	stool	Illumina NovaSeq 6000	56322696	32956679
B.R.DL.5	male	47	Bai	Dali (Yunnan Province)	Rural	Western	99.7	25.8	stool	Illumina NovaSeq 6000	101901462	32956679
B.R.DL.50	female	39	Bai	Dali (Yunnan Province)	Rural	Western	99.7	25.8	stool	Illumina NovaSeq 6000	85293290	32956679
B.R.DL.51	female	46	Bai	Dali (Yunnan Province)	Rural	Western	99.7	25.8	stool	Illumina NovaSeq 6000	90614698	32956679
B.R.DL.52	female	39	Bai	Dali (Yunnan Province)	Rural	Western	99.7	25.8	stool	Illumina NovaSeq 6000	92214706	32956679
B.R.DL.53	female	47	Bai	Dali (Yunnan Province)	Rural	Western	99.7	25.8	stool	Illumina NovaSeq 6000	101226522	32956679
B.R.DL.54	female	47	Bai	Dali (Yunnan Province)	Rural	Western	99.7	25.8	stool	Illumina NovaSeq 6000	88288650	32956679
B.R.DL.55	female	46	Bai	Dali (Yunnan Province)	Rural	Western	99.7	25.8	stool	Illumina NovaSeq 6000	112343594	32956679
B.R.DL.6	female	37	Bai	Dali (Yunnan Province)	Rural	Western	99.7	25.8	stool	Illumina NovaSeq 6000	89863516	32956679
B.R.DL.7	male	35	Bai	Dali (Yunnan Province)	Rural	Western	99.7	25.8	stool	Illumina NovaSeq 6000	72447756	32956679
B.R.DL.8	female	38	Bai	Dali (Yunnan Province)	Rural	Western	99.7	25.8	stool	Illumina NovaSeq 6000	73455906	32956679
B.R.DL.9	female	47	Bai	Dali (Yunnan Province)	Rural	Western	99.7	25.8	stool	Illumina NovaSeq 6000	66296402	32956679
B.U.KM.1	female	22	Bai	Kunming (Yunnan Province)	Urban	Western	102.42	25.02	stool	Illumina NovaSeq 6000	86581296	32956679
B.U.KM.10	female	19	Bai	Kunming (Yunnan Province)	Urban	Western	102.42	25.02	stool	Illumina NovaSeq 6000	89962218	32956679
B.U.KM.11	female	21	Bai	Kunming (Yunnan Province)	Urban	Western	102.42	25.02	stool	Illumina NovaSeq 6000	101986310	32956679
B.U.KM.12	female	19	Bai	Kunming (Yunnan Province)	Urban	Western	102.42	25.02	stool	Illumina NovaSeq 6000	81464276	32956679
B.U.KM.13	male	22	Bai	Kunming (Yunnan Province)	Urban	Western	102.42	25.02	stool	Illumina NovaSeq 6000	89317320	32956679
B.U.KM.14	female	20	Bai	Kunming (Yunnan Province)	Urban	Western	102.42	25.02	stool	Illumina NovaSeq 6000	79272448	32956679
B.U.KM.15	female	21	Bai	Kunming (Yunnan Province)	Urban	Western	102.42	25.02	stool	Illumina NovaSeq 6000	101227780	32956679
B.U.KM.16	female	21	Bai	Kunming (Yunnan Province)	Urban	Western	102.42	25.02	stool	Illumina NovaSeq 6000	89098558	32956679
B.U.KM.17	female	20	Bai	Kunming (Yunnan Province)	Urban	Western	102.42	25.02	stool	Illumina NovaSeq 6000	83416198	32956679
B.U.KM.18	female	19	Bai	Kunming (Yunnan Province)	Urban	Western	102.42	25.02	stool	Illumina NovaSeq 6000	105304812	32956679
B.U.KM.19	male	20	Bai	Kunming (Yunnan Province)	Urban	Western	102.42	25.02	stool	Illumina NovaSeq 6000	98334482	32956679
B.U.KM.2	female	19	Bai	Kunming (Yunnan Province)	Urban	Western	102.42	25.02	stool	Illumina NovaSeq 6000	84475594	32956679
B.U.KM.20	female	20	Bai	Kunming (Yunnan Province)	Urban	Western	102.42	25.02	stool	Illumina NovaSeq 6000	85873962	32956679
B.U.KM.21	female	19	Bai	Kunming (Yunnan Province)	Urban	Western	102.42	25.02	stool	Illumina NovaSeq 6000	82365144	32956679
B.U.KM.22	female	19	Bai	Kunming (Yunnan Province)	Urban	Western	102.42	25.02	stool	Illumina NovaSeq 6000	100574010	32956679
B.U.KM.23	female	19	Bai	Kunming (Yunnan Province)	Urban	Western	102.42	25.02	stool	Illumina NovaSeq 6000	95981196	32956679
B.U.KM.24	male	18	Bai	Kunming (Yunnan Province)	Urban	Western	102.42	25.02	stool	Illumina NovaSeq 6000	82783802	32956679
B.U.KM.25	female	19	Bai	Kunming (Yunnan Province)	Urban	Western	102.42	25.02	stool	Illumina NovaSeq 6000	99074244	32956679
B.U.KM.26	female	18	Bai	Kunming (Yunnan Province)	Urban	Western	102.42	25.02	stool	Illumina NovaSeq 6000	85847806	32956679
B.U.KM.27	male	19	Bai	Kunming (Yunnan Province)	Urban	Western	102.42	25.02	stool	Illumina NovaSeq 6000	82485858	32956679
B.U.KM.28	female	19	Bai	Kunming (Yunnan Province)	Urban	Western	102.42	25.02	stool	Illumina NovaSeq 6000	92264006	32956679
B.U.KM.29	female	20	Bai	Kunming (Yunnan Province)	Urban	Western	102.42	25.02	stool	Illumina NovaSeq 6000	106857130	32956679
B.U.KM.3	female	19	Bai	Kunming (Yunnan Province)	Urban	Western	102.42	25.02	stool	Illumina NovaSeq 6000	74611342	32956679
B.U.KM.30	female	18	Bai	Kunming (Yunnan Province)	Urban	Western	102.42	25.02	stool	Illumina NovaSeq 6000	83192194	32956679
B.U.KM.31	female	19	Bai	Kunming (Yunnan Province)	Urban	Western	102.42	25.02	stool	Illumina NovaSeq 6000	95299370	32956679
B.U.KM.32	male	19	Bai	Kunming (Yunnan Province)	Urban	Western	102.42	25.02	stool	Illumina NovaSeq 6000	95584236	32956679
B.U.KM.33	female	20	Bai	Kunming (Yunnan Province)	Urban	Western	102.42	25.02	stool	Illumina NovaSeq 6000	94842050	32956679
B.U.KM.34	male	21	Bai	Kunming (Yunnan Province)	Urban	Western	102.42	25.02	stool	Illumina NovaSeq 6000	79144440	32956679
B.U.KM.35	female	19	Bai	Kunming (Yunnan Province)	Urban	Western	102.42	25.02	stool	Illumina NovaSeq 6000	73231572	32956679
B.U.KM.36	female	19	Bai	Kunming (Yunnan Province)	Urban	Western	102.42	25.02	stool	Illumina NovaSeq 6000	95072412	32956679
B.U.KM.37	male	19	Bai	Kunming (Yunnan Province)	Urban	Western	102.42	25.02	stool	Illumina NovaSeq 6000	86499284	32956679
B.U.KM.38	male	19	Bai	Kunming (Yunnan Province)	Urban	Western	102.42	25.02	stool	Illumina NovaSeq 6000	83626994	32956679
B.U.KM.39	male	19	Bai	Kunming (Yunnan Province)	Urban	Western	102.42	25.02	stool	Illumina NovaSeq 6000	91390042	32956679
B.U.KM.4	female	20	Bai	Kunming (Yunnan Province)	Urban	Western	102.42	25.02	stool	Illumina NovaSeq 6000	84548162	32956679
B.U.KM.40	female	19	Bai	Kunming (Yunnan Province)	Urban	Western	102.42	25.02	stool	Illumina NovaSeq 6000	80332430	32956679
B.U.KM.41	female	19	Bai	Kunming (Yunnan Province)	Urban	Western	102.42	25.02	stool	Illumina NovaSeq 6000	89425696	32956679
B.U.KM.42	male	19	Bai	Kunming (Yunnan Province)	Urban	Western	102.42	25.02	stool	Illumina NovaSeq 6000	81700370	32956679
B.U.KM.43	female	19	Bai	Kunming (Yunnan Province)	Urban	Western	102.42	25.02	stool	Illumina NovaSeq 6000	105311882	32956679
B.U.KM.44	male	20	Bai	Kunming (Yunnan Province)	Urban	Western	102.42	25.02	stool	Illumina NovaSeq 6000	89826712	32956679
B.U.KM.45	female	19	Bai	Kunming (Yunnan Province)	Urban	Western	102.42	25.02	stool	Illumina NovaSeq 6000	99058398	32956679
B.U.KM.46	female	19	Bai	Kunming (Yunnan Province)	Urban	Western	102.42	25.02	stool	Illumina NovaSeq 6000	92372728	32956679
B.U.KM.47	male	22	Bai	Kunming (Yunnan Province)	Urban	Western	102.42	25.02	stool	Illumina NovaSeq 6000	107720424	32956679
B.U.KM.48	female	19	Bai	Kunming (Yunnan Province)	Urban	Western	102.42	25.02	stool	Illumina NovaSeq 6000	114650712	32956679
B.U.KM.49	female	19	Bai	Kunming (Yunnan Province)	Urban	Western	102.42	25.02	stool	Illumina NovaSeq 6000	6833234	32956679
B.U.KM.5	female	22	Bai	Kunming (Yunnan Province)	Urban	Western	102.42	25.02	stool	Illumina NovaSeq 6000	99139408	32956679
B.U.KM.50	female	20	Bai	Kunming (Yunnan Province)	Urban	Western	102.42	25.02	stool	Illumina NovaSeq 6000	90850900	32956679
B.U.KM.51	male	38	Bai	Kunming (Yunnan Province)	Urban	Western	102.42	25.02	stool	Illumina NovaSeq 6000	81729000	32956679
B.U.KM.52	female	44	Bai	Kunming (Yunnan Province)	Urban	Western	102.42	25.02	stool	Illumina NovaSeq 6000	105380614	32956679
B.U.KM.53	female	30	Bai	Kunming (Yunnan Province)	Urban	Western	102.42	25.02	stool	Illumina NovaSeq 6000	90120168	32956679
B.U.KM.54	female	40	Bai	Kunming (Yunnan Province)	Urban	Western	102.42	25.02	stool	Illumina NovaSeq 6000	82631852	32956679
B.U.KM.55	female	38	Bai	Kunming (Yunnan Province)	Urban	Western	102.42	25.02	stool	Illumina NovaSeq 6000	82091760	32956679
B.U.KM.56	male	42	Bai	Kunming (Yunnan Province)	Urban	Western	102.42	25.02	stool	Illumina NovaSeq 6000	100645408	32956679
B.U.KM.57	male	31	Bai	Kunming (Yunnan Province)	Urban	Western	102.42	25.02	stool	Illumina NovaSeq 6000	82479224	32956679
B.U.KM.58	female	30	Bai	Kunming (Yunnan Province)	Urban	Western	102.42	25.02	stool	Illumina NovaSeq 6000	93084486	32956679
B.U.KM.59	male	34	Bai	Kunming (Yunnan Province)	Urban	Western	102.42	25.02	stool	Illumina NovaSeq 6000	84861040	32956679
B.U.KM.6	female	21	Bai	Kunming (Yunnan Province)	Urban	Western	102.42	25.02	stool	Illumina NovaSeq 6000	80039522	32956679
B.U.KM.60	female	32	Bai	Kunming (Yunnan Province)	Urban	Western	102.42	25.02	stool	Illumina NovaSeq 6000	106066782	32956679
B.U.KM.61	female	30	Bai	Kunming (Yunnan Province)	Urban	Western	102.42	25.02	stool	Illumina NovaSeq 6000	83381734	32956679
B.U.KM.62	female	37	Bai	Kunming (Yunnan Province)	Urban	Western	102.42	25.02	stool	Illumina NovaSeq 6000	71899828	32956679
B.U.KM.63	male	32	Bai	Kunming (Yunnan Province)	Urban	Western	102.42	25.02	stool	Illumina NovaSeq 6000	102666358	32956679
B.U.KM.64	male	43	Bai	Kunming (Yunnan Province)	Urban	Western	102.42	25.02	stool	Illumina NovaSeq 6000	91374270	32956679
B.U.KM.65	male	45	Bai	Kunming (Yunnan Province)	Urban	Western	102.42	25.02	stool	Illumina NovaSeq 6000	79399506	32956679
B.U.KM.66	male	41	Bai	Kunming (Yunnan Province)	Urban	Western	102.42	25.02	stool	Illumina NovaSeq 6000	108038300	32956679
B.U.KM.67	male	32	Bai	Kunming (Yunnan Province)	Urban	Western	102.42	25.02	stool	Illumina NovaSeq 6000	59600506	32956679
B.U.KM.68	male	32	Bai	Kunming (Yunnan Province)	Urban	Western	102.42	25.02	stool	Illumina NovaSeq 6000	85209978	32956679
B.U.KM.69	female	30	Bai	Kunming (Yunnan Province)	Urban	Western	102.42	25.02	stool	Illumina NovaSeq 6000	117459772	32956679
B.U.KM.7	female	20	Bai	Kunming (Yunnan Province)	Urban	Western	102.42	25.02	stool	Illumina NovaSeq 6000	69283556	32956679
B.U.KM.70	female	50	Bai	Kunming (Yunnan Province)	Urban	Western	102.42	25.02	stool	Illumina NovaSeq 6000	86216978	32956679
B.U.KM.71	female	35	Bai	Kunming (Yunnan Province)	Urban	Western	102.42	25.02	stool	Illumina NovaSeq 6000	111311066	32956679
B.U.KM.72	male	46	Bai	Kunming (Yunnan Province)	Urban	Western	102.42	25.02	stool	Illumina NovaSeq 6000	99888148	32956679
B.U.KM.73	female	40	Bai	Kunming (Yunnan Province)	Urban	Western	102.42	25.02	stool	Illumina NovaSeq 6000	101236536	32956679
B.U.KM.74	female	33	Bai	Kunming (Yunnan Province)	Urban	Western	102.42	25.02	stool	Illumina NovaSeq 6000	97640058	32956679
B.U.KM.75	male	44	Bai	Kunming (Yunnan Province)	Urban	Western	102.42	25.02	stool	Illumina NovaSeq 6000	97541054	32956679
B.U.KM.76	female	49	Bai	Kunming (Yunnan Province)	Urban	Western	102.42	25.02	stool	Illumina NovaSeq 6000	75840366	32956679
B.U.KM.77	male	48	Bai	Kunming (Yunnan Province)	Urban	Western	102.42	25.02	stool	Illumina NovaSeq 6000	88768660	32956679
B.U.KM.78	female	50	Bai	Kunming (Yunnan Province)	Urban	Western	102.42	25.02	stool	Illumina NovaSeq 6000	63919160	32956679
B.U.KM.79	female	36	Bai	Kunming (Yunnan Province)	Urban	Western	102.42	25.02	stool	Illumina NovaSeq 6000	156668536	32956679
B.U.KM.8	female	21	Bai	Kunming (Yunnan Province)	Urban	Western	102.42	25.02	stool	Illumina NovaSeq 6000	82302268	32956679
B.U.KM.80	female	35	Bai	Kunming (Yunnan Province)	Urban	Western	102.42	25.02	stool	Illumina NovaSeq 6000	63995530	32956679
B.U.KM.81	male	31	Bai	Kunming (Yunnan Province)	Urban	Western	102.42	25.02	stool	Illumina NovaSeq 6000	105107772	32956679
B.U.KM.82	female	39	Bai	Kunming (Yunnan Province)	Urban	Western	102.42	25.02	stool	Illumina NovaSeq 6000	102191582	32956679
B.U.KM.83	female	48	Bai	Kunming (Yunnan Province)	Urban	Western	102.42	25.02	stool	Illumina NovaSeq 6000	102962876	32956679
B.U.KM.9	female	18	Bai	Kunming (Yunnan Province)	Urban	Western	102.42	25.02	stool	Illumina NovaSeq 6000	94043826	32956679
D.R.XSBA.1	female	45	Dai	Xishuangbanna (Yunnan Province)	Rural	Western	100.79	22	stool	Illumina NovaSeq 6000	82536592	32956679
D.R.XSBA.10	female	27	Dai	Xishuangbanna (Yunnan Province)	Rural	Western	100.79	22	stool	Illumina NovaSeq 6000	88462698	32956679
D.R.XSBA.11	female	45	Dai	Xishuangbanna (Yunnan Province)	Rural	Western	100.79	22	stool	Illumina NovaSeq 6000	86414718	32956679
D.R.XSBA.12	female	45	Dai	Xishuangbanna (Yunnan Province)	Rural	Western	100.79	22	stool	Illumina NovaSeq 6000	87557128	32956679
D.R.XSBA.13	female	43	Dai	Xishuangbanna (Yunnan Province)	Rural	Western	100.79	22	stool	Illumina NovaSeq 6000	103976048	32956679
D.R.XSBA.14	male	41	Dai	Xishuangbanna (Yunnan Province)	Rural	Western	100.79	22	stool	Illumina NovaSeq 6000	91350994	32956679
D.R.XSBA.15	male	40	Dai	Xishuangbanna (Yunnan Province)	Rural	Western	100.79	22	stool	Illumina NovaSeq 6000	79877582	32956679
D.R.XSBA.16	female	41	Dai	Xishuangbanna (Yunnan Province)	Rural	Western	100.79	22	stool	Illumina NovaSeq 6000	86413604	32956679
D.R.XSBA.17	male	43	Dai	Xishuangbanna (Yunnan Province)	Rural	Western	100.79	22	stool	Illumina NovaSeq 6000	90352738	32956679
D.R.XSBA.18	male	42	Dai	Xishuangbanna (Yunnan Province)	Rural	Western	100.79	22	stool	Illumina NovaSeq 6000	93260926	32956679
D.R.XSBA.19	male	36	Dai	Xishuangbanna (Yunnan Province)	Rural	Western	100.79	22	stool	Illumina NovaSeq 6000	95528510	32956679
D.R.XSBA.2	male	44	Dai	Xishuangbanna (Yunnan Province)	Rural	Western	100.79	22	stool	Illumina NovaSeq 6000	79195988	32956679
D.R.XSBA.20	male	42	Dai	Xishuangbanna (Yunnan Province)	Rural	Western	100.79	22	stool	Illumina NovaSeq 6000	67323364	32956679
D.R.XSBA.21	male	40	Dai	Xishuangbanna (Yunnan Province)	Rural	Western	100.79	22	stool	Illumina NovaSeq 6000	90160988	32956679
D.R.XSBA.22	female	39	Dai	Xishuangbanna (Yunnan Province)	Rural	Western	100.79	22	stool	Illumina NovaSeq 6000	83505110	32956679
D.R.XSBA.23	female	30	Dai	Xishuangbanna (Yunnan Province)	Rural	Western	100.79	22	stool	Illumina NovaSeq 6000	82210072	32956679
D.R.XSBA.24	male	35	Dai	Xishuangbanna (Yunnan Province)	Rural	Western	100.79	22	stool	Illumina NovaSeq 6000	74152436	32956679
D.R.XSBA.25	female	37	Dai	Xishuangbanna (Yunnan Province)	Rural	Western	100.79	22	stool	Illumina NovaSeq 6000	88505468	32956679
D.R.XSBA.26	male	40	Dai	Xishuangbanna (Yunnan Province)	Rural	Western	100.79	22	stool	Illumina NovaSeq 6000	85068346	32956679
D.R.XSBA.27	female	38	Dai	Xishuangbanna (Yunnan Province)	Rural	Western	100.79	22	stool	Illumina NovaSeq 6000	86075884	32956679
D.R.XSBA.28	male	33	Dai	Xishuangbanna (Yunnan Province)	Rural	Western	100.79	22	stool	Illumina NovaSeq 6000	63251884	32956679
D.R.XSBA.29	female	40	Dai	Xishuangbanna (Yunnan Province)	Rural	Western	100.79	22	stool	Illumina NovaSeq 6000	86986268	32956679
D.R.XSBA.3	female	45	Dai	Xishuangbanna (Yunnan Province)	Rural	Western	100.79	22	stool	Illumina NovaSeq 6000	82861312	32956679
D.R.XSBA.30	male	36	Dai	Xishuangbanna (Yunnan Province)	Rural	Western	100.79	22	stool	Illumina NovaSeq 6000	93913166	32956679
D.R.XSBA.31	male	39	Dai	Xishuangbanna (Yunnan Province)	Rural	Western	100.79	22	stool	Illumina NovaSeq 6000	83049746	32956679
D.R.XSBA.32	female	45	Dai	Xishuangbanna (Yunnan Province)	Rural	Western	100.79	22	stool	Illumina NovaSeq 6000	85388782	32956679
D.R.XSBA.33	female	42	Dai	Xishuangbanna (Yunnan Province)	Rural	Western	100.79	22	stool	Illumina NovaSeq 6000	71170866	32956679
D.R.XSBA.34	female	28	Dai	Xishuangbanna (Yunnan Province)	Rural	Western	100.79	22	stool	Illumina NovaSeq 6000	67506608	32956679
D.R.XSBA.35	male	25	Dai	Xishuangbanna (Yunnan Province)	Rural	Western	100.79	22	stool	Illumina NovaSeq 6000	62808182	32956679
D.R.XSBA.36	female	28	Dai	Xishuangbanna (Yunnan Province)	Rural	Western	100.79	22	stool	Illumina NovaSeq 6000	61328800	32956679
D.R.XSBA.37	female	45	Dai	Xishuangbanna (Yunnan Province)	Rural	Western	100.79	22	stool	Illumina NovaSeq 6000	64301154	32956679
D.R.XSBA.38	male	36	Dai	Xishuangbanna (Yunnan Province)	Rural	Western	100.79	22	stool	Illumina NovaSeq 6000	106140814	32956679
D.R.XSBA.39	female	30	Dai	Xishuangbanna (Yunnan Province)	Rural	Western	100.79	22	stool	Illumina NovaSeq 6000	97738822	32956679
D.R.XSBA.4	female	41	Dai	Xishuangbanna (Yunnan Province)	Rural	Western	100.79	22	stool	Illumina NovaSeq 6000	62744378	32956679
D.R.XSBA.40	female	30	Dai	Xishuangbanna (Yunnan Province)	Rural	Western	100.79	22	stool	Illumina NovaSeq 6000	81480462	32956679
D.R.XSBA.41	male	34	Dai	Xishuangbanna (Yunnan Province)	Rural	Western	100.79	22	stool	Illumina NovaSeq 6000	103027116	32956679
D.R.XSBA.42	male	21	Dai	Xishuangbanna (Yunnan Province)	Rural	Western	100.79	22	stool	Illumina NovaSeq 6000	102089840	32956679
D.R.XSBA.43	male	42	Dai	Xishuangbanna (Yunnan Province)	Rural	Western	100.79	22	stool	Illumina NovaSeq 6000	95378342	32956679
D.R.XSBA.44	male	45	Dai	Xishuangbanna (Yunnan Province)	Rural	Western	100.79	22	stool	Illumina NovaSeq 6000	103320204	32956679
D.R.XSBA.45	female	45	Dai	Xishuangbanna (Yunnan Province)	Rural	Western	100.79	22	stool	Illumina NovaSeq 6000	101337930	32956679
D.R.XSBA.46	female	45	Dai	Xishuangbanna (Yunnan Province)	Rural	Western	100.79	22	stool	Illumina NovaSeq 6000	94542242	32956679
D.R.XSBA.47	female	35	Dai	Xishuangbanna (Yunnan Province)	Rural	Western	100.79	22	stool	Illumina NovaSeq 6000	112048066	32956679
D.R.XSBA.48	male	46	Dai	Xishuangbanna (Yunnan Province)	Rural	Western	100.79	22	stool	Illumina NovaSeq 6000	118747212	32956679
D.R.XSBA.49	male	30	Dai	Xishuangbanna (Yunnan Province)	Rural	Western	100.79	22	stool	Illumina NovaSeq 6000	126142742	32956679
D.R.XSBA.5	male	30	Dai	Xishuangbanna (Yunnan Province)	Rural	Western	100.79	22	stool	Illumina NovaSeq 6000	86336450	32956679
D.R.XSBA.50	male	32	Dai	Xishuangbanna (Yunnan Province)	Rural	Western	100.79	22	stool	Illumina NovaSeq 6000	99059876	32956679
D.R.XSBA.51	female	45	Dai	Xishuangbanna (Yunnan Province)	Rural	Western	100.79	22	stool	Illumina NovaSeq 6000	98835928	32956679
D.R.XSBA.52	female	42	Dai	Xishuangbanna (Yunnan Province)	Rural	Western	100.79	22	stool	Illumina NovaSeq 6000	86167012	32956679
D.R.XSBA.53	female	33	Dai	Xishuangbanna (Yunnan Province)	Rural	Western	100.79	22	stool	Illumina NovaSeq 6000	85530712	32956679
D.R.XSBA.54	female	33	Dai	Xishuangbanna (Yunnan Province)	Rural	Western	100.79	22	stool	Illumina NovaSeq 6000	86450686	32956679
D.R.XSBA.55	male	42	Dai	Xishuangbanna (Yunnan Province)	Rural	Western	100.79	22	stool	Illumina NovaSeq 6000	97022894	32956679
D.R.XSBA.56	female	24	Dai	Xishuangbanna (Yunnan Province)	Rural	Western	100.79	22	stool	Illumina NovaSeq 6000	103349304	32956679
D.R.XSBA.57	female	35	Dai	Xishuangbanna (Yunnan Province)	Rural	Western	100.79	22	stool	Illumina NovaSeq 6000	120178444	32956679
D.R.XSBA.58	male	44	Dai	Xishuangbanna (Yunnan Province)	Rural	Western	100.79	22	stool	Illumina NovaSeq 6000	76208164	32956679
D.R.XSBA.59	female	39	Dai	Xishuangbanna (Yunnan Province)	Rural	Western	100.79	22	stool	Illumina NovaSeq 6000	121437156	32956679
D.R.XSBA.6	male	41	Dai	Xishuangbanna (Yunnan Province)	Rural	Western	100.79	22	stool	Illumina NovaSeq 6000	95276868	32956679
D.R.XSBA.60	male	41	Dai	Xishuangbanna (Yunnan Province)	Rural	Western	100.79	22	stool	Illumina NovaSeq 6000	93012984	32956679
D.R.XSBA.61	male	32	Dai	Xishuangbanna (Yunnan Province)	Rural	Western	100.79	22	stool	Illumina NovaSeq 6000	114147184	32956679
D.R.XSBA.62	male	38	Dai	Xishuangbanna (Yunnan Province)	Rural	Western	100.79	22	stool	Illumina NovaSeq 6000	79932994	32956679
D.R.XSBA.63	male	43	Dai	Xishuangbanna (Yunnan Province)	Rural	Western	100.79	22	stool	Illumina NovaSeq 6000	96223172	32956679
D.R.XSBA.64	female	32	Dai	Xishuangbanna (Yunnan Province)	Rural	Western	100.79	22	stool	Illumina NovaSeq 6000	70987464	32956679
D.R.XSBA.65	female	38	Dai	Xishuangbanna (Yunnan Province)	Rural	Western	100.79	22	stool	Illumina NovaSeq 6000	88883642	32956679
D.R.XSBA.66	female	32	Dai	Xishuangbanna (Yunnan Province)	Rural	Western	100.79	22	stool	Illumina NovaSeq 6000	90162946	32956679
D.R.XSBA.67	female	38	Dai	Xishuangbanna (Yunnan Province)	Rural	Western	100.79	22	stool	Illumina NovaSeq 6000	65443402	32956679
D.R.XSBA.68	male	30	Dai	Xishuangbanna (Yunnan Province)	Rural	Western	100.79	22	stool	Illumina NovaSeq 6000	71036346	32956679
D.R.XSBA.69	male	34	Dai	Xishuangbanna (Yunnan Province)	Rural	Western	100.79	22	stool	Illumina NovaSeq 6000	66556386	32956679
D.R.XSBA.7	female	38	Dai	Xishuangbanna (Yunnan Province)	Rural	Western	100.79	22	stool	Illumina NovaSeq 6000	88054406	32956679
D.R.XSBA.70	male	44	Dai	Xishuangbanna (Yunnan Province)	Rural	Western	100.79	22	stool	Illumina NovaSeq 6000	81171426	32956679
D.R.XSBA.71	male	37	Dai	Xishuangbanna (Yunnan Province)	Rural	Western	100.79	22	stool	Illumina NovaSeq 6000	73045332	32956679
D.R.XSBA.72	male	25	Dai	Xishuangbanna (Yunnan Province)	Rural	Western	100.79	22	stool	Illumina NovaSeq 6000	82962398	32956679
D.R.XSBA.73	female	45	Dai	Xishuangbanna (Yunnan Province)	Rural	Western	100.79	22	stool	Illumina NovaSeq 6000	113860020	32956679
D.R.XSBA.74	female	26	Dai	Xishuangbanna (Yunnan Province)	Rural	Western	100.79	22	stool	Illumina NovaSeq 6000	76997932	32956679
D.R.XSBA.75	female	29	Dai	Xishuangbanna (Yunnan Province)	Rural	Western	100.79	22	stool	Illumina NovaSeq 6000	112949994	32956679
D.R.XSBA.76	female	45	Dai	Xishuangbanna (Yunnan Province)	Rural	Western	100.79	22	stool	Illumina NovaSeq 6000	74950294	32956679
D.R.XSBA.77	male	23	Dai	Xishuangbanna (Yunnan Province)	Rural	Western	100.79	22	stool	Illumina NovaSeq 6000	92961122	32956679
D.R.XSBA.78	male	38	Dai	Xishuangbanna (Yunnan Province)	Rural	Western	100.79	22	stool	Illumina NovaSeq 6000	77148050	32956679
D.R.XSBA.79	female	45	Dai	Xishuangbanna (Yunnan Province)	Rural	Western	100.79	22	stool	Illumina NovaSeq 6000	67268100	32956679
D.R.XSBA.8	female	45	Dai	Xishuangbanna (Yunnan Province)	Rural	Western	100.79	22	stool	Illumina NovaSeq 6000	106234000	32956679
D.R.XSBA.80	male	35	Dai	Xishuangbanna (Yunnan Province)	Rural	Western	100.79	22	stool	Illumina NovaSeq 6000	70832802	32956679
D.R.XSBA.81	male	45	Dai	Xishuangbanna (Yunnan Province)	Rural	Western	100.79	22	stool	Illumina NovaSeq 6000	69149774	32956679
D.R.XSBA.9	female	39	Dai	Xishuangbanna (Yunnan Province)	Rural	Western	100.79	22	stool	Illumina NovaSeq 6000	88730524	32956679
D.U.KM.1	female	20	Dai	Kunming (Yunnan Province)	Urban	Western	102.42	25.02	stool	Illumina NovaSeq 6000	82111816	32956679
D.U.KM.10	female	20	Dai	Kunming (Yunnan Province)	Urban	Western	102.42	25.02	stool	Illumina NovaSeq 6000	77469470	32956679
D.U.KM.11	female	20	Dai	Kunming (Yunnan Province)	Urban	Western	102.42	25.02	stool	Illumina NovaSeq 6000	98639100	32956679
D.U.KM.12	female	22	Dai	Kunming (Yunnan Province)	Urban	Western	102.42	25.02	stool	Illumina NovaSeq 6000	105294236	32956679
D.U.KM.13	female	20	Dai	Kunming (Yunnan Province)	Urban	Western	102.42	25.02	stool	Illumina NovaSeq 6000	114209878	32956679
D.U.KM.14	female	21	Dai	Kunming (Yunnan Province)	Urban	Western	102.42	25.02	stool	Illumina NovaSeq 6000	100220590	32956679
D.U.KM.15	male	21	Dai	Kunming (Yunnan Province)	Urban	Western	102.42	25.02	stool	Illumina NovaSeq 6000	65482038	32956679
D.U.KM.16	male	21	Dai	Kunming (Yunnan Province)	Urban	Western	102.42	25.02	stool	Illumina NovaSeq 6000	101594534	32956679
D.U.KM.17	female	21	Dai	Kunming (Yunnan Province)	Urban	Western	102.42	25.02	stool	Illumina NovaSeq 6000	100786746	32956679
D.U.KM.18	male	23	Dai	Kunming (Yunnan Province)	Urban	Western	102.42	25.02	stool	Illumina NovaSeq 6000	106509712	32956679
D.U.KM.19	male	20	Dai	Kunming (Yunnan Province)	Urban	Western	102.42	25.02	stool	Illumina NovaSeq 6000	110270206	32956679
D.U.KM.2	female	21	Dai	Kunming (Yunnan Province)	Urban	Western	102.42	25.02	stool	Illumina NovaSeq 6000	87016584	32956679
D.U.KM.20	female	22	Dai	Kunming (Yunnan Province)	Urban	Western	102.42	25.02	stool	Illumina NovaSeq 6000	95107610	32956679
D.U.KM.21	female	21	Dai	Kunming (Yunnan Province)	Urban	Western	102.42	25.02	stool	Illumina NovaSeq 6000	106825028	32956679
D.U.KM.22	female	22	Dai	Kunming (Yunnan Province)	Urban	Western	102.42	25.02	stool	Illumina NovaSeq 6000	97275052	32956679
D.U.KM.23	female	21	Dai	Kunming (Yunnan Province)	Urban	Western	102.42	25.02	stool	Illumina NovaSeq 6000	95851664	32956679
D.U.KM.24	female	20	Dai	Kunming (Yunnan Province)	Urban	Western	102.42	25.02	stool	Illumina NovaSeq 6000	99998578	32956679
D.U.KM.25	female	22	Dai	Kunming (Yunnan Province)	Urban	Western	102.42	25.02	stool	Illumina NovaSeq 6000	104956496	32956679
D.U.KM.26	female	21	Dai	Kunming (Yunnan Province)	Urban	Western	102.42	25.02	stool	Illumina NovaSeq 6000	80699926	32956679
D.U.KM.27	female	21	Dai	Kunming (Yunnan Province)	Urban	Western	102.42	25.02	stool	Illumina NovaSeq 6000	81267564	32956679
D.U.KM.28	female	21	Dai	Kunming (Yunnan Province)	Urban	Western	102.42	25.02	stool	Illumina NovaSeq 6000	78693740	32956679
D.U.KM.29	female	20	Dai	Kunming (Yunnan Province)	Urban	Western	102.42	25.02	stool	Illumina NovaSeq 6000	98024626	32956679
D.U.KM.3	female	20	Dai	Kunming (Yunnan Province)	Urban	Western	102.42	25.02	stool	Illumina NovaSeq 6000	100562322	32956679
D.U.KM.30	female	21	Dai	Kunming (Yunnan Province)	Urban	Western	102.42	25.02	stool	Illumina NovaSeq 6000	93661056	32956679
D.U.KM.31	female	21	Dai	Kunming (Yunnan Province)	Urban	Western	102.42	25.02	stool	Illumina NovaSeq 6000	98768570	32956679
D.U.KM.32	female	20	Dai	Kunming (Yunnan Province)	Urban	Western	102.42	25.02	stool	Illumina NovaSeq 6000	96734110	32956679
D.U.KM.33	female	22	Dai	Kunming (Yunnan Province)	Urban	Western	102.42	25.02	stool	Illumina NovaSeq 6000	101648806	32956679
D.U.KM.34	male	22	Dai	Kunming (Yunnan Province)	Urban	Western	102.42	25.02	stool	Illumina NovaSeq 6000	92699160	32956679
D.U.KM.35	female	21	Dai	Kunming (Yunnan Province)	Urban	Western	102.42	25.02	stool	Illumina NovaSeq 6000	128156066	32956679
D.U.KM.36	male	22	Dai	Kunming (Yunnan Province)	Urban	Western	102.42	25.02	stool	Illumina NovaSeq 6000	97826514	32956679
D.U.KM.37	male	21	Dai	Kunming (Yunnan Province)	Urban	Western	102.42	25.02	stool	Illumina NovaSeq 6000	100989128	32956679
D.U.KM.38	female	21	Dai	Kunming (Yunnan Province)	Urban	Western	102.42	25.02	stool	Illumina NovaSeq 6000	106109108	32956679
D.U.KM.39	female	22	Dai	Kunming (Yunnan Province)	Urban	Western	102.42	25.02	stool	Illumina NovaSeq 6000	101978242	32956679
D.U.KM.4	male	21	Dai	Kunming (Yunnan Province)	Urban	Western	102.42	25.02	stool	Illumina NovaSeq 6000	109220838	32956679
D.U.KM.40	male	22	Dai	Kunming (Yunnan Province)	Urban	Western	102.42	25.02	stool	Illumina NovaSeq 6000	100464428	32956679
D.U.KM.41	female	21	Dai	Kunming (Yunnan Province)	Urban	Western	102.42	25.02	stool	Illumina NovaSeq 6000	83907492	32956679
D.U.KM.42	male	21	Dai	Kunming (Yunnan Province)	Urban	Western	102.42	25.02	stool	Illumina NovaSeq 6000	94697056	32956679
D.U.KM.43	male	21	Dai	Kunming (Yunnan Province)	Urban	Western	102.42	25.02	stool	Illumina NovaSeq 6000	107050858	32956679
D.U.KM.44	male	20	Dai	Kunming (Yunnan Province)	Urban	Western	102.42	25.02	stool	Illumina NovaSeq 6000	98483922	32956679
D.U.KM.45	male	21	Dai	Kunming (Yunnan Province)	Urban	Western	102.42	25.02	stool	Illumina NovaSeq 6000	81262744	32956679
D.U.KM.46	female	34	Dai	Kunming (Yunnan Province)	Urban	Western	102.42	25.02	stool	Illumina NovaSeq 6000	78603830	32956679
D.U.KM.47	male	47	Dai	Kunming (Yunnan Province)	Urban	Western	102.42	25.02	stool	Illumina NovaSeq 6000	96502420	32956679
D.U.KM.48	female	40	Dai	Kunming (Yunnan Province)	Urban	Western	102.42	25.02	stool	Illumina NovaSeq 6000	101064634	32956679
D.U.KM.49	female	36	Dai	Kunming (Yunnan Province)	Urban	Western	102.42	25.02	stool	Illumina NovaSeq 6000	98660500	32956679
D.U.KM.5	female	21	Dai	Kunming (Yunnan Province)	Urban	Western	102.42	25.02	stool	Illumina NovaSeq 6000	102937436	32956679
D.U.KM.50	male	32	Dai	Kunming (Yunnan Province)	Urban	Western	102.42	25.02	stool	Illumina NovaSeq 6000	97206134	32956679
D.U.KM.51	female	39	Dai	Kunming (Yunnan Province)	Urban	Western	102.42	25.02	stool	Illumina NovaSeq 6000	90168034	32956679
D.U.KM.52	female	45	Dai	Kunming (Yunnan Province)	Urban	Western	102.42	25.02	stool	Illumina NovaSeq 6000	111596686	32956679
D.U.KM.53	female	38	Dai	Kunming (Yunnan Province)	Urban	Western	102.42	25.02	stool	Illumina NovaSeq 6000	93671882	32956679
D.U.KM.54	male	37	Dai	Kunming (Yunnan Province)	Urban	Western	102.42	25.02	stool	Illumina NovaSeq 6000	109552306	32956679
D.U.KM.55	female	32	Dai	Kunming (Yunnan Province)	Urban	Western	102.42	25.02	stool	Illumina NovaSeq 6000	86799702	32956679
D.U.KM.56	female	44	Dai	Kunming (Yunnan Province)	Urban	Western	102.42	25.02	stool	Illumina NovaSeq 6000	103902722	32956679
D.U.KM.57	female	37	Dai	Kunming (Yunnan Province)	Urban	Western	102.42	25.02	stool	Illumina NovaSeq 6000	92599174	32956679
D.U.KM.58	female	42	Dai	Kunming (Yunnan Province)	Urban	Western	102.42	25.02	stool	Illumina NovaSeq 6000	105265130	32956679
D.U.KM.59	male	37	Dai	Kunming (Yunnan Province)	Urban	Western	102.42	25.02	stool	Illumina NovaSeq 6000	76549662	32956679
D.U.KM.6	female	21	Dai	Kunming (Yunnan Province)	Urban	Western	102.42	25.02	stool	Illumina NovaSeq 6000	125045442	32956679
D.U.KM.60	male	35	Dai	Kunming (Yunnan Province)	Urban	Western	102.42	25.02	stool	Illumina NovaSeq 6000	73240292	32956679
D.U.KM.61	female	31	Dai	Kunming (Yunnan Province)	Urban	Western	102.42	25.02	stool	Illumina NovaSeq 6000	77823316	32956679
D.U.KM.62	female	37	Dai	Kunming (Yunnan Province)	Urban	Western	102.42	25.02	stool	Illumina NovaSeq 6000	65217168	32956679
D.U.KM.63	female	34	Dai	Kunming (Yunnan Province)	Urban	Western	102.42	25.02	stool	Illumina NovaSeq 6000	98148140	32956679
D.U.KM.64	male	33	Dai	Kunming (Yunnan Province)	Urban	Western	102.42	25.02	stool	Illumina NovaSeq 6000	75628474	32956679
D.U.KM.65	male	30	Dai	Kunming (Yunnan Province)	Urban	Western	102.42	25.02	stool	Illumina NovaSeq 6000	85057746	32956679
D.U.KM.66	female	36	Dai	Kunming (Yunnan Province)	Urban	Western	102.42	25.02	stool	Illumina NovaSeq 6000	90765920	32956679
D.U.KM.67	female	42	Dai	Kunming (Yunnan Province)	Urban	Western	102.42	25.02	stool	Illumina NovaSeq 6000	91239956	32956679
D.U.KM.68	female	38	Dai	Kunming (Yunnan Province)	Urban	Western	102.42	25.02	stool	Illumina NovaSeq 6000	83727210	32956679
D.U.KM.69	male	42	Dai	Kunming (Yunnan Province)	Urban	Western	102.42	25.02	stool	Illumina NovaSeq 6000	57029664	32956679
D.U.KM.7	female	20	Dai	Kunming (Yunnan Province)	Urban	Western	102.42	25.02	stool	Illumina NovaSeq 6000	87916784	32956679
D.U.KM.70	female	35	Dai	Kunming (Yunnan Province)	Urban	Western	102.42	25.02	stool	Illumina NovaSeq 6000	111327638	32956679
D.U.KM.71	male	38	Dai	Kunming (Yunnan Province)	Urban	Western	102.42	25.02	stool	Illumina NovaSeq 6000	99344994	32956679
D.U.KM.72	male	43	Dai	Kunming (Yunnan Province)	Urban	Western	102.42	25.02	stool	Illumina NovaSeq 6000	141962560	32956679
D.U.KM.73	male	32	Dai	Kunming (Yunnan Province)	Urban	Western	102.42	25.02	stool	Illumina NovaSeq 6000	86492934	32956679
D.U.KM.74	female	37	Dai	Kunming (Yunnan Province)	Urban	Western	102.42	25.02	stool	Illumina NovaSeq 6000	75557526	32956679
D.U.KM.75	male	39	Dai	Kunming (Yunnan Province)	Urban	Western	102.42	25.02	stool	Illumina NovaSeq 6000	102582592	32956679
D.U.KM.76	male	49	Dai	Kunming (Yunnan Province)	Urban	Western	102.42	25.02	stool	Illumina NovaSeq 6000	93476232	32956679
D.U.KM.77	female	30	Dai	Kunming (Yunnan Province)	Urban	Western	102.42	25.02	stool	Illumina NovaSeq 6000	91566936	32956679
D.U.KM.78	female	50	Dai	Kunming (Yunnan Province)	Urban	Western	102.42	25.02	stool	Illumina NovaSeq 6000	100146460	32956679
D.U.KM.79	female	47	Dai	Kunming (Yunnan Province)	Urban	Western	102.42	25.02	stool	Illumina NovaSeq 6000	122823464	32956679
D.U.KM.8	male	20	Dai	Kunming (Yunnan Province)	Urban	Western	102.42	25.02	stool	Illumina NovaSeq 6000	146917166	32956679
D.U.KM.80	female	46	Dai	Kunming (Yunnan Province)	Urban	Western	102.42	25.02	stool	Illumina NovaSeq 6000	81265962	32956679
D.U.KM.81	female	43	Dai	Kunming (Yunnan Province)	Urban	Western	102.42	25.02	stool	Illumina NovaSeq 6000	108113004	32956679
D.U.KM.82	male	50	Dai	Kunming (Yunnan Province)	Urban	Western	102.42	25.02	stool	Illumina NovaSeq 6000	83715314	32956679
D.U.KM.83	male	44	Dai	Kunming (Yunnan Province)	Urban	Western	102.42	25.02	stool	Illumina NovaSeq 6000	88683738	32956679
D.U.KM.84	female	39	Dai	Kunming (Yunnan Province)	Urban	Western	102.42	25.02	stool	Illumina NovaSeq 6000	65244378	32956679
D.U.KM.9	male	20	Dai	Kunming (Yunnan Province)	Urban	Western	102.42	25.02	stool	Illumina NovaSeq 6000	70219930	32956679
H.R.KM.1	female	42	Han	Kunming (Yunnan Province)	Rural	Western	102.42	25.02	stool	Illumina NovaSeq 6000	78013360	32956679
H.R.KM.10	female	43	Han	Kunming (Yunnan Province)	Rural	Western	102.42	25.02	stool	Illumina NovaSeq 6000	56446072	32956679
H.R.KM.11	female	45	Han	Kunming (Yunnan Province)	Rural	Western	102.42	25.02	stool	Illumina NovaSeq 6000	75486906	32956679
H.R.KM.12	female	41	Han	Kunming (Yunnan Province)	Rural	Western	102.42	25.02	stool	Illumina NovaSeq 6000	107579880	32956679
H.R.KM.13	male	42	Han	Kunming (Yunnan Province)	Rural	Western	102.42	25.02	stool	Illumina NovaSeq 6000	93108592	32956679
H.R.KM.14	female	40	Han	Kunming (Yunnan Province)	Rural	Western	102.42	25.02	stool	Illumina NovaSeq 6000	83224082	32956679
H.R.KM.15	female	42	Han	Kunming (Yunnan Province)	Rural	Western	102.42	25.02	stool	Illumina NovaSeq 6000	92915594	32956679
H.R.KM.16	male	41	Han	Kunming (Yunnan Province)	Rural	Western	102.42	25.02	stool	Illumina NovaSeq 6000	91483866	32956679
H.R.KM.17	female	43	Han	Kunming (Yunnan Province)	Rural	Western	102.42	25.02	stool	Illumina NovaSeq 6000	70121582	32956679
H.R.KM.18	male	44	Han	Kunming (Yunnan Province)	Rural	Western	102.42	25.02	stool	Illumina NovaSeq 6000	76931532	32956679
H.R.KM.19	male	44	Han	Kunming (Yunnan Province)	Rural	Western	102.42	25.02	stool	Illumina NovaSeq 6000	57980172	32956679
H.R.KM.2	female	45	Han	Kunming (Yunnan Province)	Rural	Western	102.42	25.02	stool	Illumina NovaSeq 6000	104640886	32956679
H.R.KM.20	male	44	Han	Kunming (Yunnan Province)	Rural	Western	102.42	25.02	stool	Illumina NovaSeq 6000	70474214	32956679
H.R.KM.21	female	43	Han	Kunming (Yunnan Province)	Rural	Western	102.42	25.02	stool	Illumina NovaSeq 6000	126272728	32956679
H.R.KM.22	female	40	Han	Kunming (Yunnan Province)	Rural	Western	102.42	25.02	stool	Illumina NovaSeq 6000	77491302	32956679
H.R.KM.23	male	45	Han	Kunming (Yunnan Province)	Rural	Western	102.42	25.02	stool	Illumina NovaSeq 6000	98136224	32956679
H.R.KM.24	male	45	Han	Kunming (Yunnan Province)	Rural	Western	102.42	25.02	stool	Illumina NovaSeq 6000	110684928	32956679
H.R.KM.25	male	38	Han	Kunming (Yunnan Province)	Rural	Western	102.42	25.02	stool	Illumina NovaSeq 6000	80342124	32956679
H.R.KM.26	male	41	Han	Kunming (Yunnan Province)	Rural	Western	102.42	25.02	stool	Illumina NovaSeq 6000	90456162	32956679
H.R.KM.27	female	22	Han	Kunming (Yunnan Province)	Rural	Western	102.42	25.02	stool	Illumina NovaSeq 6000	106129426	32956679
H.R.KM.28	female	44	Han	Kunming (Yunnan Province)	Rural	Western	102.42	25.02	stool	Illumina NovaSeq 6000	90151776	32956679
H.R.KM.29	female	43	Han	Kunming (Yunnan Province)	Rural	Western	102.42	25.02	stool	Illumina NovaSeq 6000	73602974	32956679
H.R.KM.3	female	41	Han	Kunming (Yunnan Province)	Rural	Western	102.42	25.02	stool	Illumina NovaSeq 6000	94175764	32956679
H.R.KM.30	female	45	Han	Kunming (Yunnan Province)	Rural	Western	102.42	25.02	stool	Illumina NovaSeq 6000	88931402	32956679
H.R.KM.31	male	44	Han	Kunming (Yunnan Province)	Rural	Western	102.42	25.02	stool	Illumina NovaSeq 6000	91741586	32956679
H.R.KM.32	female	44	Han	Kunming (Yunnan Province)	Rural	Western	102.42	25.02	stool	Illumina NovaSeq 6000	97036808	32956679
H.R.KM.33	female	40	Han	Kunming (Yunnan Province)	Rural	Western	102.42	25.02	stool	Illumina NovaSeq 6000	116548664	32956679
H.R.KM.34	male	37	Han	Kunming (Yunnan Province)	Rural	Western	102.42	25.02	stool	Illumina NovaSeq 6000	92911574	32956679
H.R.KM.35	female	37	Han	Kunming (Yunnan Province)	Rural	Western	102.42	25.02	stool	Illumina NovaSeq 6000	85036612	32956679
H.R.KM.36	female	40	Han	Kunming (Yunnan Province)	Rural	Western	102.42	25.02	stool	Illumina NovaSeq 6000	74907442	32956679
H.R.KM.37	female	36	Han	Kunming (Yunnan Province)	Rural	Western	102.42	25.02	stool	Illumina NovaSeq 6000	72145484	32956679
H.R.KM.38	female	45	Han	Kunming (Yunnan Province)	Rural	Western	102.42	25.02	stool	Illumina NovaSeq 6000	112664408	32956679
H.R.KM.39	female	44	Han	Kunming (Yunnan Province)	Rural	Western	102.42	25.02	stool	Illumina NovaSeq 6000	111887292	32956679
H.R.KM.4	male	44	Han	Kunming (Yunnan Province)	Rural	Western	102.42	25.02	stool	Illumina NovaSeq 6000	102409760	32956679
H.R.KM.40	female	36	Han	Kunming (Yunnan Province)	Rural	Western	102.42	25.02	stool	Illumina NovaSeq 6000	75207504	32956679
H.R.KM.41	female	38	Han	Kunming (Yunnan Province)	Rural	Western	102.42	25.02	stool	Illumina NovaSeq 6000	90845590	32956679
H.R.KM.42	female	34	Han	Kunming (Yunnan Province)	Rural	Western	102.42	25.02	stool	Illumina NovaSeq 6000	107981960	32956679
H.R.KM.43	female	45	Han	Kunming (Yunnan Province)	Rural	Western	102.42	25.02	stool	Illumina NovaSeq 6000	82830434	32956679
H.R.KM.44	female	45	Han	Kunming (Yunnan Province)	Rural	Western	102.42	25.02	stool	Illumina NovaSeq 6000	81102688	32956679
H.R.KM.45	female	36	Han	Kunming (Yunnan Province)	Rural	Western	102.42	25.02	stool	Illumina NovaSeq 6000	85004978	32956679
H.R.KM.46	female	43	Han	Kunming (Yunnan Province)	Rural	Western	102.42	25.02	stool	Illumina NovaSeq 6000	109979494	32956679
H.R.KM.47	female	41	Han	Kunming (Yunnan Province)	Rural	Western	102.42	25.02	stool	Illumina NovaSeq 6000	113431608	32956679
H.R.KM.48	female	43	Han	Kunming (Yunnan Province)	Rural	Western	102.42	25.02	stool	Illumina NovaSeq 6000	86642046	32956679
H.R.KM.49	female	45	Han	Kunming (Yunnan Province)	Rural	Western	102.42	25.02	stool	Illumina NovaSeq 6000	77527106	32956679
H.R.KM.5	male	45	Han	Kunming (Yunnan Province)	Rural	Western	102.42	25.02	stool	Illumina NovaSeq 6000	64558386	32956679
H.R.KM.50	female	42	Han	Kunming (Yunnan Province)	Rural	Western	102.42	25.02	stool	Illumina NovaSeq 6000	91798718	32956679
H.R.KM.51	female	45	Han	Kunming (Yunnan Province)	Rural	Western	102.42	25.02	stool	Illumina NovaSeq 6000	104873110	32956679
H.R.KM.52	female	45	Han	Kunming (Yunnan Province)	Rural	Western	102.42	25.02	stool	Illumina NovaSeq 6000	98014208	32956679
H.R.KM.53	female	39	Han	Kunming (Yunnan Province)	Rural	Western	102.42	25.02	stool	Illumina NovaSeq 6000	84634444	32956679
H.R.KM.54	female	36	Han	Kunming (Yunnan Province)	Rural	Western	102.42	25.02	stool	Illumina NovaSeq 6000	118450676	32956679
H.R.KM.55	female	41	Han	Kunming (Yunnan Province)	Rural	Western	102.42	25.02	stool	Illumina NovaSeq 6000	80075194	32956679
H.R.KM.56	female	45	Han	Kunming (Yunnan Province)	Rural	Western	102.42	25.02	stool	Illumina NovaSeq 6000	81752976	32956679
H.R.KM.57	female	43	Han	Kunming (Yunnan Province)	Rural	Western	102.42	25.02	stool	Illumina NovaSeq 6000	92269416	32956679
H.R.KM.58	female	41	Han	Kunming (Yunnan Province)	Rural	Western	102.42	25.02	stool	Illumina NovaSeq 6000	113641210	32956679
H.R.KM.59	female	42	Han	Kunming (Yunnan Province)	Rural	Western	102.42	25.02	stool	Illumina NovaSeq 6000	85160628	32956679
H.R.KM.6	male	42	Han	Kunming (Yunnan Province)	Rural	Western	102.42	25.02	stool	Illumina NovaSeq 6000	81804604	32956679
H.R.KM.60	female	38	Han	Kunming (Yunnan Province)	Rural	Western	102.42	25.02	stool	Illumina NovaSeq 6000	88763756	32956679
H.R.KM.61	male	45	Han	Kunming (Yunnan Province)	Rural	Western	102.42	25.02	stool	Illumina NovaSeq 6000	93384996	32956679
H.R.KM.62	male	45	Han	Kunming (Yunnan Province)	Rural	Western	102.42	25.02	stool	Illumina NovaSeq 6000	94728140	32956679
H.R.KM.63	female	38	Han	Kunming (Yunnan Province)	Rural	Western	102.42	25.02	stool	Illumina NovaSeq 6000	78130758	32956679
H.R.KM.64	male	40	Han	Kunming (Yunnan Province)	Rural	Western	102.42	25.02	stool	Illumina NovaSeq 6000	122521316	32956679
H.R.KM.7	male	41	Han	Kunming (Yunnan Province)	Rural	Western	102.42	25.02	stool	Illumina NovaSeq 6000	85349564	32956679
H.R.KM.8	male	42	Han	Kunming (Yunnan Province)	Rural	Western	102.42	25.02	stool	Illumina NovaSeq 6000	101803610	32956679
H.R.KM.9	female	44	Han	Kunming (Yunnan Province)	Rural	Western	102.42	25.02	stool	Illumina NovaSeq 6000	75208362	32956679
H.U.KM.1	female	26	Han	Kunming (Yunnan Province)	Urban	Western	102.42	25.02	stool	Illumina NovaSeq 6000	77776040	32956679
H.U.KM.10	female	29	Han	Kunming (Yunnan Province)	Urban	Western	102.42	25.02	stool	Illumina NovaSeq 6000	114000952	32956679
H.U.KM.11	female	26	Han	Kunming (Yunnan Province)	Urban	Western	102.42	25.02	stool	Illumina NovaSeq 6000	93970374	32956679
H.U.KM.12	female	26	Han	Kunming (Yunnan Province)	Urban	Western	102.42	25.02	stool	Illumina NovaSeq 6000	115787216	32956679
H.U.KM.13	male	26	Han	Kunming (Yunnan Province)	Urban	Western	102.42	25.02	stool	Illumina NovaSeq 6000	110736102	32956679
H.U.KM.14	male	29	Han	Kunming (Yunnan Province)	Urban	Western	102.42	25.02	stool	Illumina NovaSeq 6000	112603302	32956679
H.U.KM.15	male	31	Han	Kunming (Yunnan Province)	Urban	Western	102.42	25.02	stool	Illumina NovaSeq 6000	64677820	32956679
H.U.KM.16	male	26	Han	Kunming (Yunnan Province)	Urban	Western	102.42	25.02	stool	Illumina NovaSeq 6000	106591978	32956679
H.U.KM.17	male	27	Han	Kunming (Yunnan Province)	Urban	Western	102.42	25.02	stool	Illumina NovaSeq 6000	104798110	32956679
H.U.KM.18	female	24	Han	Kunming (Yunnan Province)	Urban	Western	102.42	25.02	stool	Illumina NovaSeq 6000	91878838	32956679
H.U.KM.19	female	27	Han	Kunming (Yunnan Province)	Urban	Western	102.42	25.02	stool	Illumina NovaSeq 6000	80180248	32956679
H.U.KM.2	male	32	Han	Kunming (Yunnan Province)	Urban	Western	102.42	25.02	stool	Illumina NovaSeq 6000	97352010	32956679
H.U.KM.20	female	28	Han	Kunming (Yunnan Province)	Urban	Western	102.42	25.02	stool	Illumina NovaSeq 6000	92013402	32956679
H.U.KM.21	female	25	Han	Kunming (Yunnan Province)	Urban	Western	102.42	25.02	stool	Illumina NovaSeq 6000	98895312	32956679
H.U.KM.22	female	26	Han	Kunming (Yunnan Province)	Urban	Western	102.42	25.02	stool	Illumina NovaSeq 6000	79588666	32956679
H.U.KM.23	male	26	Han	Kunming (Yunnan Province)	Urban	Western	102.42	25.02	stool	Illumina NovaSeq 6000	174946590	32956679
H.U.KM.24	female	27	Han	Kunming (Yunnan Province)	Urban	Western	102.42	25.02	stool	Illumina NovaSeq 6000	80816030	32956679
H.U.KM.25	female	24	Han	Kunming (Yunnan Province)	Urban	Western	102.42	25.02	stool	Illumina NovaSeq 6000	86098280	32956679
H.U.KM.26	male	25	Han	Kunming (Yunnan Province)	Urban	Western	102.42	25.02	stool	Illumina NovaSeq 6000	85132060	32956679
H.U.KM.27	female	27	Han	Kunming (Yunnan Province)	Urban	Western	102.42	25.02	stool	Illumina NovaSeq 6000	84305030	32956679
H.U.KM.28	female	24	Han	Kunming (Yunnan Province)	Urban	Western	102.42	25.02	stool	Illumina NovaSeq 6000	93735270	32956679
H.U.KM.29	female	27	Han	Kunming (Yunnan Province)	Urban	Western	102.42	25.02	stool	Illumina NovaSeq 6000	105263650	32956679
H.U.KM.3	female	33	Han	Kunming (Yunnan Province)	Urban	Western	102.42	25.02	stool	Illumina NovaSeq 6000	99730220	32956679
H.U.KM.30	female	25	Han	Kunming (Yunnan Province)	Urban	Western	102.42	25.02	stool	Illumina NovaSeq 6000	92306058	32956679
H.U.KM.31	female	24	Han	Kunming (Yunnan Province)	Urban	Western	102.42	25.02	stool	Illumina NovaSeq 6000	88128056	32956679
H.U.KM.32	male	27	Han	Kunming (Yunnan Province)	Urban	Western	102.42	25.02	stool	Illumina NovaSeq 6000	96532448	32956679
H.U.KM.33	female	25	Han	Kunming (Yunnan Province)	Urban	Western	102.42	25.02	stool	Illumina NovaSeq 6000	84131554	32956679
H.U.KM.34	female	27	Han	Kunming (Yunnan Province)	Urban	Western	102.42	25.02	stool	Illumina NovaSeq 6000	85020322	32956679
H.U.KM.35	female	27	Han	Kunming (Yunnan Province)	Urban	Western	102.42	25.02	stool	Illumina NovaSeq 6000	86417540	32956679
H.U.KM.36	female	26	Han	Kunming (Yunnan Province)	Urban	Western	102.42	25.02	stool	Illumina NovaSeq 6000	70251562	32956679
H.U.KM.37	female	28	Han	Kunming (Yunnan Province)	Urban	Western	102.42	25.02	stool	Illumina NovaSeq 6000	97806884	32956679
H.U.KM.38	female	22	Han	Kunming (Yunnan Province)	Urban	Western	102.42	25.02	stool	Illumina NovaSeq 6000	66726532	32956679
H.U.KM.39	female	23	Han	Kunming (Yunnan Province)	Urban	Western	102.42	25.02	stool	Illumina NovaSeq 6000	79858872	32956679
H.U.KM.4	male	31	Han	Kunming (Yunnan Province)	Urban	Western	102.42	25.02	stool	Illumina NovaSeq 6000	83990826	32956679
H.U.KM.40	female	21	Han	Kunming (Yunnan Province)	Urban	Western	102.42	25.02	stool	Illumina NovaSeq 6000	87979812	32956679
H.U.KM.41	female	25	Han	Kunming (Yunnan Province)	Urban	Western	102.42	25.02	stool	Illumina NovaSeq 6000	108756778	32956679
H.U.KM.42	male	31	Han	Kunming (Yunnan Province)	Urban	Western	102.42	25.02	stool	Illumina NovaSeq 6000	86910252	32956679
H.U.KM.43	male	27	Han	Kunming (Yunnan Province)	Urban	Western	102.42	25.02	stool	Illumina NovaSeq 6000	125727038	32956679
H.U.KM.44	female	28	Han	Kunming (Yunnan Province)	Urban	Western	102.42	25.02	stool	Illumina NovaSeq 6000	87368486	32956679
H.U.KM.5	female	30	Han	Kunming (Yunnan Province)	Urban	Western	102.42	25.02	stool	Illumina NovaSeq 6000	96594476	32956679
H.U.KM.6	female	34	Han	Kunming (Yunnan Province)	Urban	Western	102.42	25.02	stool	Illumina NovaSeq 6000	102868928	32956679
H.U.KM.7	male	29	Han	Kunming (Yunnan Province)	Urban	Western	102.42	25.02	stool	Illumina NovaSeq 6000	94422490	32956679
H.U.KM.8	female	44	Han	Kunming (Yunnan Province)	Urban	Western	102.42	25.02	stool	Illumina NovaSeq 6000	83199958	32956679
H.U.KM.9	male	48	Han	Kunming (Yunnan Province)	Urban	Western	102.42	25.02	stool	Illumina NovaSeq 6000	116882964	32956679
HN.R.YX.1	female	44	Hani	Yuxi (Yunnan Province)	Rural	Western	102.54	24.35	stool	Illumina NovaSeq 6000	87717146	32956679
HN.R.YX.10	male	46	Hani	Yuxi (Yunnan Province)	Rural	Western	102.54	24.35	stool	Illumina NovaSeq 6000	130114480	32956679
HN.R.YX.11	male	41	Hani	Yuxi (Yunnan Province)	Rural	Western	102.54	24.35	stool	Illumina NovaSeq 6000	95524802	32956679
HN.R.YX.12	male	46	Hani	Yuxi (Yunnan Province)	Rural	Western	102.54	24.35	stool	Illumina NovaSeq 6000	85228206	32956679
HN.R.YX.13	female	45	Hani	Yuxi (Yunnan Province)	Rural	Western	102.54	24.35	stool	Illumina NovaSeq 6000	84454132	32956679
HN.R.YX.14	female	25	Hani	Yuxi (Yunnan Province)	Rural	Western	102.54	24.35	stool	Illumina NovaSeq 6000	72540230	32956679
HN.R.YX.15	male	26	Hani	Yuxi (Yunnan Province)	Rural	Western	102.54	24.35	stool	Illumina NovaSeq 6000	80437092	32956679
HN.R.YX.16	female	46	Hani	Yuxi (Yunnan Province)	Rural	Western	102.54	24.35	stool	Illumina NovaSeq 6000	76752970	32956679
HN.R.YX.17	male	39	Hani	Yuxi (Yunnan Province)	Rural	Western	102.54	24.35	stool	Illumina NovaSeq 6000	81810900	32956679
HN.R.YX.18	male	43	Hani	Yuxi (Yunnan Province)	Rural	Western	102.54	24.35	stool	Illumina NovaSeq 6000	88038040	32956679
HN.R.YX.19	female	40	Hani	Yuxi (Yunnan Province)	Rural	Western	102.54	24.35	stool	Illumina NovaSeq 6000	78225092	32956679
HN.R.YX.2	female	41	Hani	Yuxi (Yunnan Province)	Rural	Western	102.54	24.35	stool	Illumina NovaSeq 6000	99101348	32956679
HN.R.YX.20	female	28	Hani	Yuxi (Yunnan Province)	Rural	Western	102.54	24.35	stool	Illumina NovaSeq 6000	88406048	32956679
HN.R.YX.21	male	47	Hani	Yuxi (Yunnan Province)	Rural	Western	102.54	24.35	stool	Illumina NovaSeq 6000	82274108	32956679
HN.R.YX.22	female	44	Hani	Yuxi (Yunnan Province)	Rural	Western	102.54	24.35	stool	Illumina NovaSeq 6000	83213992	32956679
HN.R.YX.23	female	41	Hani	Yuxi (Yunnan Province)	Rural	Western	102.54	24.35	stool	Illumina NovaSeq 6000	87476576	32956679
HN.R.YX.24	male	40	Hani	Yuxi (Yunnan Province)	Rural	Western	102.54	24.35	stool	Illumina NovaSeq 6000	77402130	32956679
HN.R.YX.25	female	47	Hani	Yuxi (Yunnan Province)	Rural	Western	102.54	24.35	stool	Illumina NovaSeq 6000	98288332	32956679
HN.R.YX.26	male	41	Hani	Yuxi (Yunnan Province)	Rural	Western	102.54	24.35	stool	Illumina NovaSeq 6000	113511906	32956679
HN.R.YX.27	female	40	Hani	Yuxi (Yunnan Province)	Rural	Western	102.54	24.35	stool	Illumina NovaSeq 6000	91589218	32956679
HN.R.YX.28	male	36	Hani	Yuxi (Yunnan Province)	Rural	Western	102.54	24.35	stool	Illumina NovaSeq 6000	84717502	32956679
HN.R.YX.29	female	42	Hani	Yuxi (Yunnan Province)	Rural	Western	102.54	24.35	stool	Illumina NovaSeq 6000	80296570	32956679
HN.R.YX.3	female	47	Hani	Yuxi (Yunnan Province)	Rural	Western	102.54	24.35	stool	Illumina NovaSeq 6000	94465540	32956679
HN.R.YX.30	female	37	Hani	Yuxi (Yunnan Province)	Rural	Western	102.54	24.35	stool	Illumina NovaSeq 6000	68939618	32956679
HN.R.YX.31	female	46	Hani	Yuxi (Yunnan Province)	Rural	Western	102.54	24.35	stool	Illumina NovaSeq 6000	133213094	32956679
HN.R.YX.32	female	44	Hani	Yuxi (Yunnan Province)	Rural	Western	102.54	24.35	stool	Illumina NovaSeq 6000	77501422	32956679
HN.R.YX.33	male	39	Hani	Yuxi (Yunnan Province)	Rural	Western	102.54	24.35	stool	Illumina NovaSeq 6000	106161978	32956679
HN.R.YX.34	male	37	Hani	Yuxi (Yunnan Province)	Rural	Western	102.54	24.35	stool	Illumina NovaSeq 6000	76251786	32956679
HN.R.YX.35	female	34	Hani	Yuxi (Yunnan Province)	Rural	Western	102.54	24.35	stool	Illumina NovaSeq 6000	85235936	32956679
HN.R.YX.36	male	34	Hani	Yuxi (Yunnan Province)	Rural	Western	102.54	24.35	stool	Illumina NovaSeq 6000	77423468	32956679
HN.R.YX.37	female	39	Hani	Yuxi (Yunnan Province)	Rural	Western	102.54	24.35	stool	Illumina NovaSeq 6000	81235920	32956679
HN.R.YX.38	female	44	Hani	Yuxi (Yunnan Province)	Rural	Western	102.54	24.35	stool	Illumina NovaSeq 6000	82754880	32956679
HN.R.YX.39	female	34	Hani	Yuxi (Yunnan Province)	Rural	Western	102.54	24.35	stool	Illumina NovaSeq 6000	81795422	32956679
HN.R.YX.4	female	47	Hani	Yuxi (Yunnan Province)	Rural	Western	102.54	24.35	stool	Illumina NovaSeq 6000	81226584	32956679
HN.R.YX.40	female	39	Hani	Yuxi (Yunnan Province)	Rural	Western	102.54	24.35	stool	Illumina NovaSeq 6000	79309110	32956679
HN.R.YX.41	female	31	Hani	Yuxi (Yunnan Province)	Rural	Western	102.54	24.35	stool	Illumina NovaSeq 6000	91828652	32956679
HN.R.YX.42	female	35	Hani	Yuxi (Yunnan Province)	Rural	Western	102.54	24.35	stool	Illumina NovaSeq 6000	79265878	32956679
HN.R.YX.43	female	47	Hani	Yuxi (Yunnan Province)	Rural	Western	102.54	24.35	stool	Illumina NovaSeq 6000	89046708	32956679
HN.R.YX.44	female	47	Hani	Yuxi (Yunnan Province)	Rural	Western	102.54	24.35	stool	Illumina NovaSeq 6000	91268264	32956679
HN.R.YX.45	female	39	Hani	Yuxi (Yunnan Province)	Rural	Western	102.54	24.35	stool	Illumina NovaSeq 6000	100258460	32956679
HN.R.YX.46	female	31	Hani	Yuxi (Yunnan Province)	Rural	Western	102.54	24.35	stool	Illumina NovaSeq 6000	80191432	32956679
HN.R.YX.47	female	46	Hani	Yuxi (Yunnan Province)	Rural	Western	102.54	24.35	stool	Illumina NovaSeq 6000	87568744	32956679
HN.R.YX.48	female	41	Hani	Yuxi (Yunnan Province)	Rural	Western	102.54	24.35	stool	Illumina NovaSeq 6000	87533158	32956679
HN.R.YX.49	female	40	Hani	Yuxi (Yunnan Province)	Rural	Western	102.54	24.35	stool	Illumina NovaSeq 6000	83204394	32956679
HN.R.YX.5	male	40	Hani	Yuxi (Yunnan Province)	Rural	Western	102.54	24.35	stool	Illumina NovaSeq 6000	89112000	32956679
HN.R.YX.50	female	46	Hani	Yuxi (Yunnan Province)	Rural	Western	102.54	24.35	stool	Illumina NovaSeq 6000	90754490	32956679
HN.R.YX.51	female	34	Hani	Yuxi (Yunnan Province)	Rural	Western	102.54	24.35	stool	Illumina NovaSeq 6000	83433974	32956679
HN.R.YX.52	female	33	Hani	Yuxi (Yunnan Province)	Rural	Western	102.54	24.35	stool	Illumina NovaSeq 6000	93639958	32956679
HN.R.YX.53	female	45	Hani	Yuxi (Yunnan Province)	Rural	Western	102.54	24.35	stool	Illumina NovaSeq 6000	90852822	32956679
HN.R.YX.54	male	45	Hani	Yuxi (Yunnan Province)	Rural	Western	102.54	24.35	stool	Illumina NovaSeq 6000	94299970	32956679
HN.R.YX.55	female	44	Hani	Yuxi (Yunnan Province)	Rural	Western	102.54	24.35	stool	Illumina NovaSeq 6000	78931528	32956679
HN.R.YX.56	male	41	Hani	Yuxi (Yunnan Province)	Rural	Western	102.54	24.35	stool	Illumina NovaSeq 6000	91066398	32956679
HN.R.YX.6	female	41	Hani	Yuxi (Yunnan Province)	Rural	Western	102.54	24.35	stool	Illumina NovaSeq 6000	114764522	32956679
HN.R.YX.7	male	47	Hani	Yuxi (Yunnan Province)	Rural	Western	102.54	24.35	stool	Illumina NovaSeq 6000	76590432	32956679
HN.R.YX.8	female	44	Hani	Yuxi (Yunnan Province)	Rural	Western	102.54	24.35	stool	Illumina NovaSeq 6000	86864294	32956679
HN.R.YX.9	female	43	Hani	Yuxi (Yunnan Province)	Rural	Western	102.54	24.35	stool	Illumina NovaSeq 6000	74937598	32956679
HN.U.KM.1	female	20	Hani	Kunming (Yunnan Province)	Urban	Western	102.42	25.02	stool	Illumina NovaSeq 6000	104586372	32956679
HN.U.KM.10	female	20	Hani	Kunming (Yunnan Province)	Urban	Western	102.42	25.02	stool	Illumina NovaSeq 6000	103878408	32956679
HN.U.KM.11	male	22	Hani	Kunming (Yunnan Province)	Urban	Western	102.42	25.02	stool	Illumina NovaSeq 6000	109749598	32956679
HN.U.KM.12	female	22	Hani	Kunming (Yunnan Province)	Urban	Western	102.42	25.02	stool	Illumina NovaSeq 6000	105690262	32956679
HN.U.KM.13	male	21	Hani	Kunming (Yunnan Province)	Urban	Western	102.42	25.02	stool	Illumina NovaSeq 6000	109872420	32956679
HN.U.KM.14	male	21	Hani	Kunming (Yunnan Province)	Urban	Western	102.42	25.02	stool	Illumina NovaSeq 6000	84877264	32956679
HN.U.KM.15	male	21	Hani	Kunming (Yunnan Province)	Urban	Western	102.42	25.02	stool	Illumina NovaSeq 6000	90642470	32956679
HN.U.KM.16	male	20	Hani	Kunming (Yunnan Province)	Urban	Western	102.42	25.02	stool	Illumina NovaSeq 6000	82609872	32956679
HN.U.KM.17	male	20	Hani	Kunming (Yunnan Province)	Urban	Western	102.42	25.02	stool	Illumina NovaSeq 6000	83661850	32956679
HN.U.KM.18	female	21	Hani	Kunming (Yunnan Province)	Urban	Western	102.42	25.02	stool	Illumina NovaSeq 6000	103752068	32956679
HN.U.KM.19	female	21	Hani	Kunming (Yunnan Province)	Urban	Western	102.42	25.02	stool	Illumina NovaSeq 6000	93315124	32956679
HN.U.KM.2	female	22	Hani	Kunming (Yunnan Province)	Urban	Western	102.42	25.02	stool	Illumina NovaSeq 6000	123639114	32956679
HN.U.KM.20	female	21	Hani	Kunming (Yunnan Province)	Urban	Western	102.42	25.02	stool	Illumina NovaSeq 6000	89333304	32956679
HN.U.KM.21	male	22	Hani	Kunming (Yunnan Province)	Urban	Western	102.42	25.02	stool	Illumina NovaSeq 6000	102039976	32956679
HN.U.KM.22	male	21	Hani	Kunming (Yunnan Province)	Urban	Western	102.42	25.02	stool	Illumina NovaSeq 6000	94241466	32956679
HN.U.KM.23	female	21	Hani	Kunming (Yunnan Province)	Urban	Western	102.42	25.02	stool	Illumina NovaSeq 6000	77906100	32956679
HN.U.KM.24	male	21	Hani	Kunming (Yunnan Province)	Urban	Western	102.42	25.02	stool	Illumina NovaSeq 6000	91153728	32956679
HN.U.KM.25	male	20	Hani	Kunming (Yunnan Province)	Urban	Western	102.42	25.02	stool	Illumina NovaSeq 6000	89630922	32956679
HN.U.KM.26	female	21	Hani	Kunming (Yunnan Province)	Urban	Western	102.42	25.02	stool	Illumina NovaSeq 6000	92943784	32956679
HN.U.KM.27	female	22	Hani	Kunming (Yunnan Province)	Urban	Western	102.42	25.02	stool	Illumina NovaSeq 6000	95619448	32956679
HN.U.KM.28	female	20	Hani	Kunming (Yunnan Province)	Urban	Western	102.42	25.02	stool	Illumina NovaSeq 6000	87347512	32956679
HN.U.KM.29	male	21	Hani	Kunming (Yunnan Province)	Urban	Western	102.42	25.02	stool	Illumina NovaSeq 6000	98743130	32956679
HN.U.KM.3	female	22	Hani	Kunming (Yunnan Province)	Urban	Western	102.42	25.02	stool	Illumina NovaSeq 6000	105258914	32956679
HN.U.KM.30	female	21	Hani	Kunming (Yunnan Province)	Urban	Western	102.42	25.02	stool	Illumina NovaSeq 6000	104390420	32956679
HN.U.KM.31	female	20	Hani	Kunming (Yunnan Province)	Urban	Western	102.42	25.02	stool	Illumina NovaSeq 6000	86464738	32956679
HN.U.KM.32	male	19	Hani	Kunming (Yunnan Province)	Urban	Western	102.42	25.02	stool	Illumina NovaSeq 6000	78995534	32956679
HN.U.KM.33	male	19	Hani	Kunming (Yunnan Province)	Urban	Western	102.42	25.02	stool	Illumina NovaSeq 6000	86030548	32956679
HN.U.KM.34	male	21	Hani	Kunming (Yunnan Province)	Urban	Western	102.42	25.02	stool	Illumina NovaSeq 6000	99501172	32956679
HN.U.KM.35	female	19	Hani	Kunming (Yunnan Province)	Urban	Western	102.42	25.02	stool	Illumina NovaSeq 6000	96875074	32956679
HN.U.KM.36	male	18	Hani	Kunming (Yunnan Province)	Urban	Western	102.42	25.02	stool	Illumina NovaSeq 6000	78661892	32956679
HN.U.KM.37	female	20	Hani	Kunming (Yunnan Province)	Urban	Western	102.42	25.02	stool	Illumina NovaSeq 6000	95833590	32956679
HN.U.KM.38	female	18	Hani	Kunming (Yunnan Province)	Urban	Western	102.42	25.02	stool	Illumina NovaSeq 6000	88227920	32956679
HN.U.KM.39	male	21	Hani	Kunming (Yunnan Province)	Urban	Western	102.42	25.02	stool	Illumina NovaSeq 6000	89779502	32956679
HN.U.KM.4	female	22	Hani	Kunming (Yunnan Province)	Urban	Western	102.42	25.02	stool	Illumina NovaSeq 6000	98961342	32956679
HN.U.KM.40	male	21	Hani	Kunming (Yunnan Province)	Urban	Western	102.42	25.02	stool	Illumina NovaSeq 6000	97152264	32956679
HN.U.KM.41	female	18	Hani	Kunming (Yunnan Province)	Urban	Western	102.42	25.02	stool	Illumina NovaSeq 6000	85378848	32956679
HN.U.KM.42	male	22	Hani	Kunming (Yunnan Province)	Urban	Western	102.42	25.02	stool	Illumina NovaSeq 6000	86958432	32956679
HN.U.KM.43	female	21	Hani	Kunming (Yunnan Province)	Urban	Western	102.42	25.02	stool	Illumina NovaSeq 6000	97065614	32956679
HN.U.KM.44	male	22	Hani	Kunming (Yunnan Province)	Urban	Western	102.42	25.02	stool	Illumina NovaSeq 6000	85029066	32956679
HN.U.KM.45	male	37	Hani	Kunming (Yunnan Province)	Urban	Western	102.42	25.02	stool	Illumina NovaSeq 6000	87978330	32956679
HN.U.KM.46	female	40	Hani	Kunming (Yunnan Province)	Urban	Western	102.42	25.02	stool	Illumina NovaSeq 6000	70230056	32956679
HN.U.KM.47	male	43	Hani	Kunming (Yunnan Province)	Urban	Western	102.42	25.02	stool	Illumina NovaSeq 6000	109210528	32956679
HN.U.KM.48	female	34	Hani	Kunming (Yunnan Province)	Urban	Western	102.42	25.02	stool	Illumina NovaSeq 6000	95817256	32956679
HN.U.KM.49	female	33	Hani	Kunming (Yunnan Province)	Urban	Western	102.42	25.02	stool	Illumina NovaSeq 6000	82645000	32956679
HN.U.KM.5	male	22	Hani	Kunming (Yunnan Province)	Urban	Western	102.42	25.02	stool	Illumina NovaSeq 6000	81165760	32956679
HN.U.KM.50	male	32	Hani	Kunming (Yunnan Province)	Urban	Western	102.42	25.02	stool	Illumina NovaSeq 6000	83217204	32956679
HN.U.KM.51	female	38	Hani	Kunming (Yunnan Province)	Urban	Western	102.42	25.02	stool	Illumina NovaSeq 6000	74566024	32956679
HN.U.KM.52	female	35	Hani	Kunming (Yunnan Province)	Urban	Western	102.42	25.02	stool	Illumina NovaSeq 6000	82247706	32956679
HN.U.KM.53	male	35	Hani	Kunming (Yunnan Province)	Urban	Western	102.42	25.02	stool	Illumina NovaSeq 6000	86884024	32956679
HN.U.KM.54	male	38	Hani	Kunming (Yunnan Province)	Urban	Western	102.42	25.02	stool	Illumina NovaSeq 6000	82795298	32956679
HN.U.KM.55	female	41	Hani	Kunming (Yunnan Province)	Urban	Western	102.42	25.02	stool	Illumina NovaSeq 6000	78488006	32956679
HN.U.KM.56	male	32	Hani	Kunming (Yunnan Province)	Urban	Western	102.42	25.02	stool	Illumina NovaSeq 6000	108233304	32956679
HN.U.KM.57	male	31	Hani	Kunming (Yunnan Province)	Urban	Western	102.42	25.02	stool	Illumina NovaSeq 6000	80442826	32956679
HN.U.KM.58	male	32	Hani	Kunming (Yunnan Province)	Urban	Western	102.42	25.02	stool	Illumina NovaSeq 6000	80774052	32956679
HN.U.KM.59	male	30	Hani	Kunming (Yunnan Province)	Urban	Western	102.42	25.02	stool	Illumina NovaSeq 6000	85344780	32956679
HN.U.KM.6	female	21	Hani	Kunming (Yunnan Province)	Urban	Western	102.42	25.02	stool	Illumina NovaSeq 6000	103254594	32956679
HN.U.KM.60	female	40	Hani	Kunming (Yunnan Province)	Urban	Western	102.42	25.02	stool	Illumina NovaSeq 6000	105070458	32956679
HN.U.KM.61	male	33	Hani	Kunming (Yunnan Province)	Urban	Western	102.42	25.02	stool	Illumina NovaSeq 6000	86552574	32956679
HN.U.KM.62	female	33	Hani	Kunming (Yunnan Province)	Urban	Western	102.42	25.02	stool	Illumina NovaSeq 6000	98098508	32956679
HN.U.KM.63	female	46	Hani	Kunming (Yunnan Province)	Urban	Western	102.42	25.02	stool	Illumina NovaSeq 6000	109549614	32956679
HN.U.KM.64	female	40	Hani	Kunming (Yunnan Province)	Urban	Western	102.42	25.02	stool	Illumina NovaSeq 6000	97782242	32956679
HN.U.KM.65	female	44	Hani	Kunming (Yunnan Province)	Urban	Western	102.42	25.02	stool	Illumina NovaSeq 6000	83293302	32956679
HN.U.KM.66	female	47	Hani	Kunming (Yunnan Province)	Urban	Western	102.42	25.02	stool	Illumina NovaSeq 6000	107128400	32956679
HN.U.KM.67	male	50	Hani	Kunming (Yunnan Province)	Urban	Western	102.42	25.02	stool	Illumina NovaSeq 6000	93400966	32956679
HN.U.KM.68	female	40	Hani	Kunming (Yunnan Province)	Urban	Western	102.42	25.02	stool	Illumina NovaSeq 6000	119021614	32956679
HN.U.KM.69	male	40	Hani	Kunming (Yunnan Province)	Urban	Western	102.42	25.02	stool	Illumina NovaSeq 6000	93330148	32956679
HN.U.KM.7	male	21	Hani	Kunming (Yunnan Province)	Urban	Western	102.42	25.02	stool	Illumina NovaSeq 6000	101371744	32956679
HN.U.KM.70	female	50	Hani	Kunming (Yunnan Province)	Urban	Western	102.42	25.02	stool	Illumina NovaSeq 6000	87031372	32956679
HN.U.KM.71	male	30	Hani	Kunming (Yunnan Province)	Urban	Western	102.42	25.02	stool	Illumina NovaSeq 6000	98467330	32956679
HN.U.KM.72	male	40	Hani	Kunming (Yunnan Province)	Urban	Western	102.42	25.02	stool	Illumina NovaSeq 6000	100714836	32956679
HN.U.KM.73	female	39	Hani	Kunming (Yunnan Province)	Urban	Western	102.42	25.02	stool	Illumina NovaSeq 6000	110678548	32956679
HN.U.KM.74	male	37	Hani	Kunming (Yunnan Province)	Urban	Western	102.42	25.02	stool	Illumina NovaSeq 6000	114658184	32956679
HN.U.KM.75	male	50	Hani	Kunming (Yunnan Province)	Urban	Western	102.42	25.02	stool	Illumina NovaSeq 6000	78613670	32956679
HN.U.KM.76	male	48	Hani	Kunming (Yunnan Province)	Urban	Western	102.42	25.02	stool	Illumina NovaSeq 6000	109581710	32956679
HN.U.KM.77	male	41	Hani	Kunming (Yunnan Province)	Urban	Western	102.42	25.02	stool	Illumina NovaSeq 6000	89261590	32956679
HN.U.KM.78	male	33	Hani	Kunming (Yunnan Province)	Urban	Western	102.42	25.02	stool	Illumina NovaSeq 6000	111522380	32956679
HN.U.KM.79	female	42	Hani	Kunming (Yunnan Province)	Urban	Western	102.42	25.02	stool	Illumina NovaSeq 6000	82672400	32956679
HN.U.KM.8	male	22	Hani	Kunming (Yunnan Province)	Urban	Western	102.42	25.02	stool	Illumina NovaSeq 6000	105056374	32956679
HN.U.KM.80	male	37	Hani	Kunming (Yunnan Province)	Urban	Western	102.42	25.02	stool	Illumina NovaSeq 6000	73160846	32956679
HN.U.KM.81	male	35	Hani	Kunming (Yunnan Province)	Urban	Western	102.42	25.02	stool	Illumina NovaSeq 6000	96394966	32956679
HN.U.KM.82	female	45	Hani	Kunming (Yunnan Province)	Urban	Western	102.42	25.02	stool	Illumina NovaSeq 6000	95061100	32956679
HN.U.KM.9	female	23	Hani	Kunming (Yunnan Province)	Urban	Western	102.42	25.02	stool	Illumina NovaSeq 6000	99516548	32956679
LGC09H4	female	27	Zang	Nagqu (Tibet Autonomous Region)	Rural	Western	87.26	32.18	stool	DNBSEQ-T1	124396174	NA
LGC45H4	female	9	Zang	Nagqu (Tibet Autonomous Region)	Rural	Western	87.26	32.18	stool	DNBSEQ-T1	141850346	NA
M.R.WS.1	female	32	Miao	Wenshan (Yunnan Province)	Rural	Western	104.24	23.37	stool	Illumina NovaSeq 6000	90364632	32956679
M.R.WS.10	male	22	Miao	Wenshan (Yunnan Province)	Rural	Western	104.24	23.37	stool	Illumina NovaSeq 6000	88205128	32956679
M.R.WS.11	male	37	Miao	Wenshan (Yunnan Province)	Rural	Western	104.24	23.37	stool	Illumina NovaSeq 6000	93415328	32956679
M.R.WS.12	male	27	Miao	Wenshan (Yunnan Province)	Rural	Western	104.24	23.37	stool	Illumina NovaSeq 6000	87129310	32956679
M.R.WS.13	male	22	Miao	Wenshan (Yunnan Province)	Rural	Western	104.24	23.37	stool	Illumina NovaSeq 6000	81519564	32956679
M.R.WS.14	male	42	Miao	Wenshan (Yunnan Province)	Rural	Western	104.24	23.37	stool	Illumina NovaSeq 6000	93095772	32956679
M.R.WS.15	male	40	Miao	Wenshan (Yunnan Province)	Rural	Western	104.24	23.37	stool	Illumina NovaSeq 6000	76058676	32956679
M.R.WS.16	female	40	Miao	Wenshan (Yunnan Province)	Rural	Western	104.24	23.37	stool	Illumina NovaSeq 6000	68979026	32956679
M.R.WS.17	male	28	Miao	Wenshan (Yunnan Province)	Rural	Western	104.24	23.37	stool	Illumina NovaSeq 6000	98861218	32956679
M.R.WS.18	female	47	Miao	Wenshan (Yunnan Province)	Rural	Western	104.24	23.37	stool	Illumina NovaSeq 6000	68565856	32956679
M.R.WS.19	male	37	Miao	Wenshan (Yunnan Province)	Rural	Western	104.24	23.37	stool	Illumina NovaSeq 6000	91843512	32956679
M.R.WS.2	female	42	Miao	Wenshan (Yunnan Province)	Rural	Western	104.24	23.37	stool	Illumina NovaSeq 6000	80240566	32956679
M.R.WS.20	male	37	Miao	Wenshan (Yunnan Province)	Rural	Western	104.24	23.37	stool	Illumina NovaSeq 6000	90087686	32956679
M.R.WS.21	male	21	Miao	Wenshan (Yunnan Province)	Rural	Western	104.24	23.37	stool	Illumina NovaSeq 6000	118344570	32956679
M.R.WS.22	male	27	Miao	Wenshan (Yunnan Province)	Rural	Western	104.24	23.37	stool	Illumina NovaSeq 6000	96516958	32956679
M.R.WS.23	female	40	Miao	Wenshan (Yunnan Province)	Rural	Western	104.24	23.37	stool	Illumina NovaSeq 6000	70792496	32956679
M.R.WS.24	female	42	Miao	Wenshan (Yunnan Province)	Rural	Western	104.24	23.37	stool	Illumina NovaSeq 6000	95890356	32956679
M.R.WS.25	male	42	Miao	Wenshan (Yunnan Province)	Rural	Western	104.24	23.37	stool	Illumina NovaSeq 6000	67534146	32956679
M.R.WS.26	male	41	Miao	Wenshan (Yunnan Province)	Rural	Western	104.24	23.37	stool	Illumina NovaSeq 6000	71927742	32956679
M.R.WS.27	male	47	Miao	Wenshan (Yunnan Province)	Rural	Western	104.24	23.37	stool	Illumina NovaSeq 6000	90292682	32956679
M.R.WS.28	male	44	Miao	Wenshan (Yunnan Province)	Rural	Western	104.24	23.37	stool	Illumina NovaSeq 6000	68790046	32956679
M.R.WS.29	male	47	Miao	Wenshan (Yunnan Province)	Rural	Western	104.24	23.37	stool	Illumina NovaSeq 6000	63085384	32956679
M.R.WS.3	female	34	Miao	Wenshan (Yunnan Province)	Rural	Western	104.24	23.37	stool	Illumina NovaSeq 6000	97013976	32956679
M.R.WS.30	female	47	Miao	Wenshan (Yunnan Province)	Rural	Western	104.24	23.37	stool	Illumina NovaSeq 6000	68026268	32956679
M.R.WS.31	female	47	Miao	Wenshan (Yunnan Province)	Rural	Western	104.24	23.37	stool	Illumina NovaSeq 6000	63350740	32956679
M.R.WS.32	female	47	Miao	Wenshan (Yunnan Province)	Rural	Western	104.24	23.37	stool	Illumina NovaSeq 6000	69507240	32956679
M.R.WS.33	female	43	Miao	Wenshan (Yunnan Province)	Rural	Western	104.24	23.37	stool	Illumina NovaSeq 6000	92275924	32956679
M.R.WS.34	male	47	Miao	Wenshan (Yunnan Province)	Rural	Western	104.24	23.37	stool	Illumina NovaSeq 6000	63404616	32956679
M.R.WS.35	male	47	Miao	Wenshan (Yunnan Province)	Rural	Western	104.24	23.37	stool	Illumina NovaSeq 6000	64748482	32956679
M.R.WS.36	female	42	Miao	Wenshan (Yunnan Province)	Rural	Western	104.24	23.37	stool	Illumina NovaSeq 6000	76779092	32956679
M.R.WS.37	male	36	Miao	Wenshan (Yunnan Province)	Rural	Western	104.24	23.37	stool	Illumina NovaSeq 6000	85728164	32956679
M.R.WS.38	female	30	Miao	Wenshan (Yunnan Province)	Rural	Western	104.24	23.37	stool	Illumina NovaSeq 6000	95568024	32956679
M.R.WS.39	female	32	Miao	Wenshan (Yunnan Province)	Rural	Western	104.24	23.37	stool	Illumina NovaSeq 6000	120520504	32956679
M.R.WS.4	female	25	Miao	Wenshan (Yunnan Province)	Rural	Western	104.24	23.37	stool	Illumina NovaSeq 6000	78609110	32956679
M.R.WS.40	female	47	Miao	Wenshan (Yunnan Province)	Rural	Western	104.24	23.37	stool	Illumina NovaSeq 6000	96442440	32956679
M.R.WS.41	female	47	Miao	Wenshan (Yunnan Province)	Rural	Western	104.24	23.37	stool	Illumina NovaSeq 6000	80580958	32956679
M.R.WS.42	female	47	Miao	Wenshan (Yunnan Province)	Rural	Western	104.24	23.37	stool	Illumina NovaSeq 6000	86015472	32956679
M.R.WS.43	female	44	Miao	Wenshan (Yunnan Province)	Rural	Western	104.24	23.37	stool	Illumina NovaSeq 6000	76525872	32956679
M.R.WS.44	female	34	Miao	Wenshan (Yunnan Province)	Rural	Western	104.24	23.37	stool	Illumina NovaSeq 6000	78889876	32956679
M.R.WS.45	male	47	Miao	Wenshan (Yunnan Province)	Rural	Western	104.24	23.37	stool	Illumina NovaSeq 6000	94603030	32956679
M.R.WS.46	female	47	Miao	Wenshan (Yunnan Province)	Rural	Western	104.24	23.37	stool	Illumina NovaSeq 6000	78928102	32956679
M.R.WS.47	female	26	Miao	Wenshan (Yunnan Province)	Rural	Western	104.24	23.37	stool	Illumina NovaSeq 6000	98916556	32956679
M.R.WS.48	female	30	Miao	Wenshan (Yunnan Province)	Rural	Western	104.24	23.37	stool	Illumina NovaSeq 6000	82632974	32956679
M.R.WS.49	female	43	Miao	Wenshan (Yunnan Province)	Rural	Western	104.24	23.37	stool	Illumina NovaSeq 6000	80838782	32956679
M.R.WS.5	female	40	Miao	Wenshan (Yunnan Province)	Rural	Western	104.24	23.37	stool	Illumina NovaSeq 6000	66088910	32956679
M.R.WS.50	female	47	Miao	Wenshan (Yunnan Province)	Rural	Western	104.24	23.37	stool	Illumina NovaSeq 6000	92442458	32956679
M.R.WS.51	female	47	Miao	Wenshan (Yunnan Province)	Rural	Western	104.24	23.37	stool	Illumina NovaSeq 6000	104569940	32956679
M.R.WS.52	female	25	Miao	Wenshan (Yunnan Province)	Rural	Western	104.24	23.37	stool	Illumina NovaSeq 6000	116115642	32956679
M.R.WS.53	female	43	Miao	Wenshan (Yunnan Province)	Rural	Western	104.24	23.37	stool	Illumina NovaSeq 6000	118021822	32956679
M.R.WS.6	female	43	Miao	Wenshan (Yunnan Province)	Rural	Western	104.24	23.37	stool	Illumina NovaSeq 6000	75913810	32956679
M.R.WS.7	female	37	Miao	Wenshan (Yunnan Province)	Rural	Western	104.24	23.37	stool	Illumina NovaSeq 6000	92329534	32956679
M.R.WS.8	female	45	Miao	Wenshan (Yunnan Province)	Rural	Western	104.24	23.37	stool	Illumina NovaSeq 6000	89761984	32956679
M.R.WS.9	female	44	Miao	Wenshan (Yunnan Province)	Rural	Western	104.24	23.37	stool	Illumina NovaSeq 6000	97510640	32956679
M.U.KM.1	female	23	Miao	Kunming (Yunnan Province)	Urban	Western	102.42	25.02	stool	Illumina NovaSeq 6000	83011154	32956679
M.U.KM.10	male	21	Miao	Kunming (Yunnan Province)	Urban	Western	102.42	25.02	stool	Illumina NovaSeq 6000	91185888	32956679
M.U.KM.11	male	19	Miao	Kunming (Yunnan Province)	Urban	Western	102.42	25.02	stool	Illumina NovaSeq 6000	102827394	32956679
M.U.KM.12	female	18	Miao	Kunming (Yunnan Province)	Urban	Western	102.42	25.02	stool	Illumina NovaSeq 6000	98082562	32956679
M.U.KM.13	female	20	Miao	Kunming (Yunnan Province)	Urban	Western	102.42	25.02	stool	Illumina NovaSeq 6000	102033572	32956679
M.U.KM.14	female	18	Miao	Kunming (Yunnan Province)	Urban	Western	102.42	25.02	stool	Illumina NovaSeq 6000	109269340	32956679
M.U.KM.15	male	20	Miao	Kunming (Yunnan Province)	Urban	Western	102.42	25.02	stool	Illumina NovaSeq 6000	75369616	32956679
M.U.KM.16	female	18	Miao	Kunming (Yunnan Province)	Urban	Western	102.42	25.02	stool	Illumina NovaSeq 6000	97381228	32956679
M.U.KM.17	female	19	Miao	Kunming (Yunnan Province)	Urban	Western	102.42	25.02	stool	Illumina NovaSeq 6000	85175058	32956679
M.U.KM.18	male	19	Miao	Kunming (Yunnan Province)	Urban	Western	102.42	25.02	stool	Illumina NovaSeq 6000	107030358	32956679
M.U.KM.19	female	18	Miao	Kunming (Yunnan Province)	Urban	Western	102.42	25.02	stool	Illumina NovaSeq 6000	68469142	32956679
M.U.KM.2	female	21	Miao	Kunming (Yunnan Province)	Urban	Western	102.42	25.02	stool	Illumina NovaSeq 6000	105563980	32956679
M.U.KM.20	female	18	Miao	Kunming (Yunnan Province)	Urban	Western	102.42	25.02	stool	Illumina NovaSeq 6000	92414154	32956679
M.U.KM.21	male	19	Miao	Kunming (Yunnan Province)	Urban	Western	102.42	25.02	stool	Illumina NovaSeq 6000	86512826	32956679
M.U.KM.22	male	21	Miao	Kunming (Yunnan Province)	Urban	Western	102.42	25.02	stool	Illumina NovaSeq 6000	90568498	32956679
M.U.KM.23	female	21	Miao	Kunming (Yunnan Province)	Urban	Western	102.42	25.02	stool	Illumina NovaSeq 6000	85198408	32956679
M.U.KM.24	male	19	Miao	Kunming (Yunnan Province)	Urban	Western	102.42	25.02	stool	Illumina NovaSeq 6000	127735364	32956679
M.U.KM.25	male	19	Miao	Kunming (Yunnan Province)	Urban	Western	102.42	25.02	stool	Illumina NovaSeq 6000	70447172	32956679
M.U.KM.26	female	18	Miao	Kunming (Yunnan Province)	Urban	Western	102.42	25.02	stool	Illumina NovaSeq 6000	70581620	32956679
M.U.KM.27	female	18	Miao	Kunming (Yunnan Province)	Urban	Western	102.42	25.02	stool	Illumina NovaSeq 6000	92897344	32956679
M.U.KM.28	female	19	Miao	Kunming (Yunnan Province)	Urban	Western	102.42	25.02	stool	Illumina NovaSeq 6000	87185550	32956679
M.U.KM.29	female	21	Miao	Kunming (Yunnan Province)	Urban	Western	102.42	25.02	stool	Illumina NovaSeq 6000	64413844	32956679
M.U.KM.3	female	21	Miao	Kunming (Yunnan Province)	Urban	Western	102.42	25.02	stool	Illumina NovaSeq 6000	96014868	32956679
M.U.KM.30	female	22	Miao	Kunming (Yunnan Province)	Urban	Western	102.42	25.02	stool	Illumina NovaSeq 6000	92989024	32956679
M.U.KM.31	female	18	Miao	Kunming (Yunnan Province)	Urban	Western	102.42	25.02	stool	Illumina NovaSeq 6000	63407028	32956679
M.U.KM.32	female	19	Miao	Kunming (Yunnan Province)	Urban	Western	102.42	25.02	stool	Illumina NovaSeq 6000	83592954	32956679
M.U.KM.33	female	24	Miao	Kunming (Yunnan Province)	Urban	Western	102.42	25.02	stool	Illumina NovaSeq 6000	86046480	32956679
M.U.KM.34	female	21	Miao	Kunming (Yunnan Province)	Urban	Western	102.42	25.02	stool	Illumina NovaSeq 6000	18287494	32956679
M.U.KM.35	female	21	Miao	Kunming (Yunnan Province)	Urban	Western	102.42	25.02	stool	Illumina NovaSeq 6000	22153580	32956679
M.U.KM.36	male	21	Miao	Kunming (Yunnan Province)	Urban	Western	102.42	25.02	stool	Illumina NovaSeq 6000	81580606	32956679
M.U.KM.37	female	22	Miao	Kunming (Yunnan Province)	Urban	Western	102.42	25.02	stool	Illumina NovaSeq 6000	85285082	32956679
M.U.KM.38	male	21	Miao	Kunming (Yunnan Province)	Urban	Western	102.42	25.02	stool	Illumina NovaSeq 6000	93590808	32956679
M.U.KM.39	female	21	Miao	Kunming (Yunnan Province)	Urban	Western	102.42	25.02	stool	Illumina NovaSeq 6000	92985008	32956679
M.U.KM.4	female	22	Miao	Kunming (Yunnan Province)	Urban	Western	102.42	25.02	stool	Illumina NovaSeq 6000	15806340	32956679
M.U.KM.40	female	21	Miao	Kunming (Yunnan Province)	Urban	Western	102.42	25.02	stool	Illumina NovaSeq 6000	93534340	32956679
M.U.KM.41	female	23	Miao	Kunming (Yunnan Province)	Urban	Western	102.42	25.02	stool	Illumina NovaSeq 6000	85287260	32956679
M.U.KM.42	female	21	Miao	Kunming (Yunnan Province)	Urban	Western	102.42	25.02	stool	Illumina NovaSeq 6000	63231196	32956679
M.U.KM.43	female	26	Miao	Kunming (Yunnan Province)	Urban	Western	102.42	25.02	stool	Illumina NovaSeq 6000	103227108	32956679
M.U.KM.44	female	34	Miao	Kunming (Yunnan Province)	Urban	Western	102.42	25.02	stool	Illumina NovaSeq 6000	82077162	32956679
M.U.KM.45	female	32	Miao	Kunming (Yunnan Province)	Urban	Western	102.42	25.02	stool	Illumina NovaSeq 6000	78750692	32956679
M.U.KM.46	female	30	Miao	Kunming (Yunnan Province)	Urban	Western	102.42	25.02	stool	Illumina NovaSeq 6000	93949670	32956679
M.U.KM.47	female	39	Miao	Kunming (Yunnan Province)	Urban	Western	102.42	25.02	stool	Illumina NovaSeq 6000	87761552	32956679
M.U.KM.48	female	39	Miao	Kunming (Yunnan Province)	Urban	Western	102.42	25.02	stool	Illumina NovaSeq 6000	93909790	32956679
M.U.KM.49	female	36	Miao	Kunming (Yunnan Province)	Urban	Western	102.42	25.02	stool	Illumina NovaSeq 6000	70199970	32956679
M.U.KM.5	male	20	Miao	Kunming (Yunnan Province)	Urban	Western	102.42	25.02	stool	Illumina NovaSeq 6000	70412426	32956679
M.U.KM.50	female	39	Miao	Kunming (Yunnan Province)	Urban	Western	102.42	25.02	stool	Illumina NovaSeq 6000	81168998	32956679
M.U.KM.51	female	35	Miao	Kunming (Yunnan Province)	Urban	Western	102.42	25.02	stool	Illumina NovaSeq 6000	72865684	32956679
M.U.KM.52	female	32	Miao	Kunming (Yunnan Province)	Urban	Western	102.42	25.02	stool	Illumina NovaSeq 6000	90644922	32956679
M.U.KM.53	female	44	Miao	Kunming (Yunnan Province)	Urban	Western	102.42	25.02	stool	Illumina NovaSeq 6000	94820684	32956679
M.U.KM.54	female	36	Miao	Kunming (Yunnan Province)	Urban	Western	102.42	25.02	stool	Illumina NovaSeq 6000	94143732	32956679
M.U.KM.55	female	37	Miao	Kunming (Yunnan Province)	Urban	Western	102.42	25.02	stool	Illumina NovaSeq 6000	79069342	32956679
M.U.KM.56	female	36	Miao	Kunming (Yunnan Province)	Urban	Western	102.42	25.02	stool	Illumina NovaSeq 6000	117019226	32956679
M.U.KM.57	female	43	Miao	Kunming (Yunnan Province)	Urban	Western	102.42	25.02	stool	Illumina NovaSeq 6000	98403710	32956679
M.U.KM.58	male	49	Miao	Kunming (Yunnan Province)	Urban	Western	102.42	25.02	stool	Illumina NovaSeq 6000	117338146	32956679
M.U.KM.59	female	43	Miao	Kunming (Yunnan Province)	Urban	Western	102.42	25.02	stool	Illumina NovaSeq 6000	96429338	32956679
M.U.KM.6	male	21	Miao	Kunming (Yunnan Province)	Urban	Western	102.42	25.02	stool	Illumina NovaSeq 6000	87657684	32956679
M.U.KM.60	male	49	Miao	Kunming (Yunnan Province)	Urban	Western	102.42	25.02	stool	Illumina NovaSeq 6000	82389506	32956679
M.U.KM.61	female	35	Miao	Kunming (Yunnan Province)	Urban	Western	102.42	25.02	stool	Illumina NovaSeq 6000	89262530	32956679
M.U.KM.62	male	44	Miao	Kunming (Yunnan Province)	Urban	Western	102.42	25.02	stool	Illumina NovaSeq 6000	83986580	32956679
M.U.KM.63	male	35	Miao	Kunming (Yunnan Province)	Urban	Western	102.42	25.02	stool	Illumina NovaSeq 6000	80577612	32956679
M.U.KM.64	female	38	Miao	Kunming (Yunnan Province)	Urban	Western	102.42	25.02	stool	Illumina NovaSeq 6000	89149384	32956679
M.U.KM.65	male	39	Miao	Kunming (Yunnan Province)	Urban	Western	102.42	25.02	stool	Illumina NovaSeq 6000	85884238	32956679
M.U.KM.66	female	41	Miao	Kunming (Yunnan Province)	Urban	Western	102.42	25.02	stool	Illumina NovaSeq 6000	83329990	32956679
M.U.KM.67	male	39	Miao	Kunming (Yunnan Province)	Urban	Western	102.42	25.02	stool	Illumina NovaSeq 6000	95479736	32956679
M.U.KM.68	male	41	Miao	Kunming (Yunnan Province)	Urban	Western	102.42	25.02	stool	Illumina NovaSeq 6000	93424254	32956679
M.U.KM.69	female	32	Miao	Kunming (Yunnan Province)	Urban	Western	102.42	25.02	stool	Illumina NovaSeq 6000	89198254	32956679
M.U.KM.7	male	23	Miao	Kunming (Yunnan Province)	Urban	Western	102.42	25.02	stool	Illumina NovaSeq 6000	91986180	32956679
M.U.KM.70	female	40	Miao	Kunming (Yunnan Province)	Urban	Western	102.42	25.02	stool	Illumina NovaSeq 6000	92156150	32956679
M.U.KM.71	female	50	Miao	Kunming (Yunnan Province)	Urban	Western	102.42	25.02	stool	Illumina NovaSeq 6000	80985100	32956679
M.U.KM.72	male	49	Miao	Kunming (Yunnan Province)	Urban	Western	102.42	25.02	stool	Illumina NovaSeq 6000	104357272	32956679
M.U.KM.73	female	49	Miao	Kunming (Yunnan Province)	Urban	Western	102.42	25.02	stool	Illumina NovaSeq 6000	94077186	32956679
M.U.KM.74	male	49	Miao	Kunming (Yunnan Province)	Urban	Western	102.42	25.02	stool	Illumina NovaSeq 6000	102690622	32956679
M.U.KM.75	male	40	Miao	Kunming (Yunnan Province)	Urban	Western	102.42	25.02	stool	Illumina NovaSeq 6000	77184280	32956679
M.U.KM.76	male	47	Miao	Kunming (Yunnan Province)	Urban	Western	102.42	25.02	stool	Illumina NovaSeq 6000	98263100	32956679
M.U.KM.77	male	31	Miao	Kunming (Yunnan Province)	Urban	Western	102.42	25.02	stool	Illumina NovaSeq 6000	78223754	32956679
M.U.KM.78	male	32	Miao	Kunming (Yunnan Province)	Urban	Western	102.42	25.02	stool	Illumina NovaSeq 6000	73868564	32956679
M.U.KM.79	female	46	Miao	Kunming (Yunnan Province)	Urban	Western	102.42	25.02	stool	Illumina NovaSeq 6000	99873606	32956679
M.U.KM.8	female	22	Miao	Kunming (Yunnan Province)	Urban	Western	102.42	25.02	stool	Illumina NovaSeq 6000	107899280	32956679
M.U.KM.9	female	22	Miao	Kunming (Yunnan Province)	Urban	Western	102.42	25.02	stool	Illumina NovaSeq 6000	91658156	32956679
NGC06H3	male	10	Zang	Nagqu (Tibet Autonomous Region)	Rural	Western	89.97	30.67	stool	DNBSEQ-T1	198214458	NA
NGC07H3	male	15	Zang	Nagqu (Tibet Autonomous Region)	Rural	Western	89.97	30.67	stool	DNBSEQ-T1	293744070	NA
NGC40H3	female	59	Zang	Nagqu (Tibet Autonomous Region)	Rural	Western	89.97	30.67	stool	DNBSEQ-T1	203214608	NA
NGC41H3	female	77	Zang	Nagqu (Tibet Autonomous Region)	Rural	Western	89.97	30.67	stool	DNBSEQ-T1	170388592	NA
SRR17790882.lite.1	male	61	NA	Zigong (Sichuan Province)	NA	Western	104.77	29.33	stool	Illumina HiSeq 2000	56017536	36453887
SRR17790883.lite.1	male	61	NA	Zigong (Sichuan Province)	NA	Western	104.77	29.33	stool	Illumina HiSeq 2000	147026732	36453887
SRR17790884.lite.1	male	61	NA	Zigong (Sichuan Province)	NA	Western	104.77	29.33	stool	Illumina HiSeq 2000	105490886	36453887
SRR17790885.lite.1	male	61	NA	Zigong (Sichuan Province)	NA	Western	104.77	29.33	stool	Illumina HiSeq 2000	129108868	36453887
SRR17790886.lite.1	male	61	NA	Zigong (Sichuan Province)	NA	Western	104.77	29.33	stool	Illumina HiSeq 2000	108428822	36453887
SRR17790888.lite.1	male	61	NA	Zigong (Sichuan Province)	NA	Western	104.77	29.33	stool	Illumina HiSeq 2000	98769670	36453887
SRR17790889.lite.1	male	61	NA	Zigong (Sichuan Province)	NA	Western	104.77	29.33	stool	Illumina HiSeq 2000	79688432	36453887
SRR17790890.lite.1	male	61	NA	Zigong (Sichuan Province)	NA	Western	104.77	29.33	stool	Illumina HiSeq 2000	91083942	36453887
SRR17790891.lite.1	male	61	NA	Zigong (Sichuan Province)	NA	Western	104.77	29.33	stool	Illumina HiSeq 2000	48743902	36453887
SRR17790892.lite.1	male	61	NA	Zigong (Sichuan Province)	NA	Western	104.77	29.33	stool	Illumina HiSeq 2000	54131496	36453887
SRR17790893.lite.1	male	61	NA	Zigong (Sichuan Province)	NA	Western	104.77	29.33	stool	Illumina HiSeq 2000	77590200	36453887
SRR17790894.lite.1	male	61	NA	Zigong (Sichuan Province)	NA	Western	104.77	29.33	stool	Illumina HiSeq 2000	51968642	36453887
SRR17790902.lite.1	male	61	NA	Zigong (Sichuan Province)	NA	Western	104.77	29.33	stool	Illumina HiSeq 2000	67902906	36453887
SRR17790936.lite.1	male	61	NA	Zigong (Sichuan Province)	NA	Western	104.77	29.33	stool	Illumina HiSeq 2000	187317764	36453887
SRR17790947.lite.1	male	61	NA	Zigong (Sichuan Province)	NA	Western	104.77	29.33	stool	Illumina HiSeq 2000	62577436	36453887
SRR17790958.lite.1	male	61	NA	Zigong (Sichuan Province)	NA	Western	104.77	29.33	stool	Illumina HiSeq 2000	66537908	36453887
TLC01H1	male	23	Zang	Nagqu (Tibet Autonomous Region)	Rural	Western	87.4	31.77	stool	DNBSEQ-T1	142506574	NA
TLC02H1	male	30	Zang	Nagqu (Tibet Autonomous Region)	Rural	Western	87.4	31.77	stool	DNBSEQ-T1	158392372	NA
TLC03H2	male	13	Zang	Nagqu (Tibet Autonomous Region)	Rural	Western	87.4	31.77	stool	DNBSEQ-T1	134111118	NA
TLC04H2	male	15	Zang	Nagqu (Tibet Autonomous Region)	Rural	Western	87.4	31.77	stool	DNBSEQ-T1	128066348	NA
TLC05H2	female	22	Zang	Nagqu (Tibet Autonomous Region)	Rural	Western	87.4	31.77	stool	DNBSEQ-T1	151538402	NA
TLC08H5	female	27	Zang	Nagqu (Tibet Autonomous Region)	Rural	Western	87.4	31.77	stool	DNBSEQ-T1	116974614	NA
TLC10H5	male	30	Zang	Nagqu (Tibet Autonomous Region)	Rural	Western	87.4	31.77	stool	DNBSEQ-T1	418167914	NA
TLC11H6	female	11	Zang	Nagqu (Tibet Autonomous Region)	Rural	Western	87.4	31.77	stool	DNBSEQ-T1	195356524	NA
TLC12H6	female	17	Zang	Nagqu (Tibet Autonomous Region)	Rural	Western	87.4	31.77	stool	DNBSEQ-T1	86156260	NA
TLC13H6	female	16	Zang	Nagqu (Tibet Autonomous Region)	Rural	Western	87.4	31.77	stool	DNBSEQ-T1	166625824	NA
TLC14H7	male	12	Zang	Nagqu (Tibet Autonomous Region)	Rural	Western	87.4	31.77	stool	DNBSEQ-T1	182613962	NA
TLC15H8	male	12	Zang	Nagqu (Tibet Autonomous Region)	Rural	Western	87.4	31.77	stool	DNBSEQ-T1	241984216	NA
TLC16H9	male	30	Zang	Nagqu (Tibet Autonomous Region)	Rural	Western	87.4	31.77	stool	DNBSEQ-T1	404753358	NA
TLC17H9	female	13	Zang	Nagqu (Tibet Autonomous Region)	Rural	Western	87.4	31.77	stool	DNBSEQ-T1	133533764	NA
TLC18H10	female	16	Zang	Nagqu (Tibet Autonomous Region)	Rural	Western	87.4	31.77	stool	DNBSEQ-T1	356204580	NA
TLC19H11	male	13	Zang	Nagqu (Tibet Autonomous Region)	Rural	Western	87.4	31.77	stool	DNBSEQ-T1	140537574	NA
TLC20H12	female	13	Zang	Nagqu (Tibet Autonomous Region)	Rural	Western	87.4	31.77	stool	DNBSEQ-T1	182585728	NA
TLC21H13	female	21	Zang	Nagqu (Tibet Autonomous Region)	Rural	Western	87.4	31.77	stool	DNBSEQ-T1	151551130	NA
TLC22H14	male	17	Zang	Nagqu (Tibet Autonomous Region)	Rural	Western	87.4	31.77	stool	DNBSEQ-T1	169897772	NA
TLC23H14	male	11	Zang	Nagqu (Tibet Autonomous Region)	Rural	Western	87.4	31.77	stool	DNBSEQ-T1	134737236	NA
TLC24H14	female	24	Zang	Nagqu (Tibet Autonomous Region)	Rural	Western	87.4	31.77	stool	DNBSEQ-T1	198873220	NA
TLC25H15	female	9	Zang	Nagqu (Tibet Autonomous Region)	Rural	Western	87.4	31.77	stool	DNBSEQ-T1	125150854	NA
TLC26H15	male	11	Zang	Nagqu (Tibet Autonomous Region)	Rural	Western	87.4	31.77	stool	DNBSEQ-T1	139984328	NA
TLC31H1	male	56	Zang	Nagqu (Tibet Autonomous Region)	Rural	Western	87.4	31.77	stool	DNBSEQ-T1	137568232	NA
TLC32H1	male	71	Zang	Nagqu (Tibet Autonomous Region)	Rural	Western	87.4	31.77	stool	DNBSEQ-T1	242534978	NA
TLC33H1	male	63	Zang	Nagqu (Tibet Autonomous Region)	Rural	Western	87.4	31.77	stool	DNBSEQ-T1	421564960	NA
TLC34H1	female	48	Zang	Nagqu (Tibet Autonomous Region)	Rural	Western	87.4	31.77	stool	DNBSEQ-T1	245467954	NA
TLC35H1	female	69	Zang	Nagqu (Tibet Autonomous Region)	Rural	Western	87.4	31.77	stool	DNBSEQ-T1	130395770	NA
TLC36H2	female	1	Zang	Nagqu (Tibet Autonomous Region)	Rural	Western	87.4	31.77	stool	DNBSEQ-T1	125859304	NA
TLC37H2	female	37	Zang	Nagqu (Tibet Autonomous Region)	Rural	Western	87.4	31.77	stool	DNBSEQ-T1	141123738	NA
TLC38H2	male	47	Zang	Nagqu (Tibet Autonomous Region)	Rural	Western	87.4	31.77	stool	DNBSEQ-T1	147414270	NA
TLC39H2	female	57	Zang	Nagqu (Tibet Autonomous Region)	Rural	Western	87.4	31.77	stool	DNBSEQ-T1	178731596	NA
TLC42H5	male	1	Zang	Nagqu (Tibet Autonomous Region)	Rural	Western	87.4	31.77	stool	DNBSEQ-T1	201441240	NA
TLC43H5	male	5	Zang	Nagqu (Tibet Autonomous Region)	Rural	Western	87.4	31.77	stool	DNBSEQ-T1	242805046	NA
TLC44H5	male	6	Zang	Nagqu (Tibet Autonomous Region)	Rural	Western	87.4	31.77	stool	DNBSEQ-T1	149334874	NA
TLC46H5	male	34	Zang	Nagqu (Tibet Autonomous Region)	Rural	Western	87.4	31.77	stool	DNBSEQ-T1	190509088	NA
TLC47H5	female	37	Zang	Nagqu (Tibet Autonomous Region)	Rural	Western	87.4	31.77	stool	DNBSEQ-T1	140116656	NA
TLC48H5	male	32	Zang	Nagqu (Tibet Autonomous Region)	Rural	Western	87.4	31.77	stool	DNBSEQ-T1	137977218	NA
TLC49H5	female	66	Zang	Nagqu (Tibet Autonomous Region)	Rural	Western	87.4	31.77	stool	DNBSEQ-T1	135201154	NA
TLC50H5	male	69	Zang	Nagqu (Tibet Autonomous Region)	Rural	Western	87.4	31.77	stool	DNBSEQ-T1	147116916	NA
TLC51H6	male	7	Zang	Nagqu (Tibet Autonomous Region)	Rural	Western	87.4	31.77	stool	DNBSEQ-T1	93771894	NA
TLC52H6	female	38	Zang	Nagqu (Tibet Autonomous Region)	Rural	Western	87.4	31.77	stool	DNBSEQ-T1	206725498	NA
TLC53H6	male	42	Zang	Nagqu (Tibet Autonomous Region)	Rural	Western	87.4	31.77	stool	DNBSEQ-T1	197529206	NA
TLC54H7	male	66	Zang	Nagqu (Tibet Autonomous Region)	Rural	Western	87.4	31.77	stool	DNBSEQ-T1	202293602	NA
TLC55H7	male	8	Zang	Nagqu (Tibet Autonomous Region)	Rural	Western	87.4	31.77	stool	DNBSEQ-T1	196032058	NA
TLC57H7	female	5	Zang	Nagqu (Tibet Autonomous Region)	Rural	Western	87.4	31.77	stool	DNBSEQ-T1	102417308	NA
TLC58H7	male	32	Zang	Nagqu (Tibet Autonomous Region)	Rural	Western	87.4	31.77	stool	DNBSEQ-T1	103335988	NA
TLC59H7	male	41	Zang	Nagqu (Tibet Autonomous Region)	Rural	Western	87.4	31.77	stool	DNBSEQ-T1	122550292	NA
TLC60H9	male	56	Zang	Nagqu (Tibet Autonomous Region)	Rural	Western	87.4	31.77	stool	DNBSEQ-T1	121312180	NA
TLC61H9	female	51	Zang	Nagqu (Tibet Autonomous Region)	Rural	Western	87.4	31.77	stool	DNBSEQ-T1	250717104	NA
TLC62H10	male	3	Zang	Nagqu (Tibet Autonomous Region)	Rural	Western	87.4	31.77	stool	DNBSEQ-T1	142104324	NA
TLC63H11	female	9	Zang	Nagqu (Tibet Autonomous Region)	Rural	Western	87.4	31.77	stool	DNBSEQ-T1	135744120	NA
TLC65H10	male	58	Zang	Nagqu (Tibet Autonomous Region)	Rural	Western	87.4	31.77	stool	DNBSEQ-T1	243832306	NA
TLC67H11	female	36	Zang	Nagqu (Tibet Autonomous Region)	Rural	Western	87.4	31.77	stool	DNBSEQ-T1	186919032	NA
TLC68H12	male	31	Zang	Nagqu (Tibet Autonomous Region)	Rural	Western	87.4	31.77	stool	DNBSEQ-T1	96500464	NA
TLC69H12	female	38	Zang	Nagqu (Tibet Autonomous Region)	Rural	Western	87.4	31.77	stool	DNBSEQ-T1	179364636	NA
TLC70H12	male	4	Zang	Nagqu (Tibet Autonomous Region)	Rural	Western	87.4	31.77	stool	DNBSEQ-T1	145550770	NA
TLC71H13	male	35	Zang	Nagqu (Tibet Autonomous Region)	Rural	Western	87.4	31.77	stool	DNBSEQ-T1	170230280	NA
TLC72H14	male	56	Zang	Nagqu (Tibet Autonomous Region)	Rural	Western	87.4	31.77	stool	DNBSEQ-T1	180034558	NA
TLC73H14	female	39	Zang	Nagqu (Tibet Autonomous Region)	Rural	Western	87.4	31.77	stool	DNBSEQ-T1	152087536	NA
TLC74H14	female	23	Zang	Nagqu (Tibet Autonomous Region)	Rural	Western	87.4	31.77	stool	DNBSEQ-T1	168654992	NA
TLC75H15	female	3	Zang	Nagqu (Tibet Autonomous Region)	Rural	Western	87.4	31.77	stool	DNBSEQ-T1	164169010	NA
TLC76H16	female	32	Zang	Nagqu (Tibet Autonomous Region)	Rural	Western	87.4	31.77	stool	DNBSEQ-T1	111314416	NA
TLC77H16	male	43	Zang	Nagqu (Tibet Autonomous Region)	Rural	Western	87.4	31.77	stool	DNBSEQ-T1	161806900	NA
Z.R.DQ.1	female	21	Zang	Diqing (Yunnan Province)	Rural	Western	99.7	27.82	stool	Illumina NovaSeq 6000	105611696	32956679
Z.R.DQ.10	female	44	Zang	Diqing (Yunnan Province)	Rural	Western	99.7	27.82	stool	Illumina NovaSeq 6000	113269072	32956679
Z.R.DQ.100	NA	NA	Zang	Diqing (Yunnan Province)	Rural	Western	99.7	27.82	stool	Illumina NovaSeq 6000	82660156	32956679
Z.R.DQ.101	NA	NA	Zang	Diqing (Yunnan Province)	Rural	Western	99.7	27.82	stool	Illumina NovaSeq 6000	99898062	32956679
Z.R.DQ.102	NA	NA	Zang	Diqing (Yunnan Province)	Rural	Western	99.7	27.82	stool	Illumina NovaSeq 6000	68896732	32956679
Z.R.DQ.103	NA	NA	Zang	Diqing (Yunnan Province)	Rural	Western	99.7	27.82	stool	Illumina NovaSeq 6000	110790480	32956679
Z.R.DQ.104	NA	NA	Zang	Diqing (Yunnan Province)	Rural	Western	99.7	27.82	stool	Illumina NovaSeq 6000	86929202	32956679
Z.R.DQ.105	NA	NA	Zang	Diqing (Yunnan Province)	Rural	Western	99.7	27.82	stool	Illumina NovaSeq 6000	87650320	32956679
Z.R.DQ.106	NA	NA	Zang	Diqing (Yunnan Province)	Rural	Western	99.7	27.82	stool	Illumina NovaSeq 6000	96060928	32956679
Z.R.DQ.107	NA	NA	Zang	Diqing (Yunnan Province)	Rural	Western	99.7	27.82	stool	Illumina NovaSeq 6000	94728942	32956679
Z.R.DQ.108	NA	NA	Zang	Diqing (Yunnan Province)	Rural	Western	99.7	27.82	stool	Illumina NovaSeq 6000	112909784	32956679
Z.R.DQ.109	NA	NA	Zang	Diqing (Yunnan Province)	Rural	Western	99.7	27.82	stool	Illumina NovaSeq 6000	128780734	32956679
Z.R.DQ.11	female	37	Zang	Diqing (Yunnan Province)	Rural	Western	99.7	27.82	stool	Illumina NovaSeq 6000	84741882	32956679
Z.R.DQ.110	NA	NA	Zang	Diqing (Yunnan Province)	Rural	Western	99.7	27.82	stool	Illumina NovaSeq 6000	95712344	32956679
Z.R.DQ.111	NA	NA	Zang	Diqing (Yunnan Province)	Rural	Western	99.7	27.82	stool	Illumina NovaSeq 6000	102349464	32956679
Z.R.DQ.112	NA	NA	Zang	Diqing (Yunnan Province)	Rural	Western	99.7	27.82	stool	Illumina NovaSeq 6000	105450208	32956679
Z.R.DQ.113	NA	NA	Zang	Diqing (Yunnan Province)	Rural	Western	99.7	27.82	stool	Illumina NovaSeq 6000	86759574	32956679
Z.R.DQ.114	NA	NA	Zang	Diqing (Yunnan Province)	Rural	Western	99.7	27.82	stool	Illumina NovaSeq 6000	90436380	32956679
Z.R.DQ.115	NA	NA	Zang	Diqing (Yunnan Province)	Rural	Western	99.7	27.82	stool	Illumina NovaSeq 6000	95206186	32956679
Z.R.DQ.116	NA	NA	Zang	Diqing (Yunnan Province)	Rural	Western	99.7	27.82	stool	Illumina NovaSeq 6000	80271002	32956679
Z.R.DQ.117	NA	NA	Zang	Diqing (Yunnan Province)	Rural	Western	99.7	27.82	stool	Illumina NovaSeq 6000	90398156	32956679
Z.R.DQ.118	NA	NA	Zang	Diqing (Yunnan Province)	Rural	Western	99.7	27.82	stool	Illumina NovaSeq 6000	97748902	32956679
Z.R.DQ.12	female	42	Zang	Diqing (Yunnan Province)	Rural	Western	99.7	27.82	stool	Illumina NovaSeq 6000	88362492	32956679
Z.R.DQ.13	female	38	Zang	Diqing (Yunnan Province)	Rural	Western	99.7	27.82	stool	Illumina NovaSeq 6000	78436564	32956679
Z.R.DQ.14	female	39	Zang	Diqing (Yunnan Province)	Rural	Western	99.7	27.82	stool	Illumina NovaSeq 6000	180080648	32956679
Z.R.DQ.15	female	31	Zang	Diqing (Yunnan Province)	Rural	Western	99.7	27.82	stool	Illumina NovaSeq 6000	108960018	32956679
Z.R.DQ.16	female	32	Zang	Diqing (Yunnan Province)	Rural	Western	99.7	27.82	stool	Illumina NovaSeq 6000	81029364	32956679
Z.R.DQ.17	female	40	Zang	Diqing (Yunnan Province)	Rural	Western	99.7	27.82	stool	Illumina NovaSeq 6000	89900324	32956679
Z.R.DQ.18	female	41	Zang	Diqing (Yunnan Province)	Rural	Western	99.7	27.82	stool	Illumina NovaSeq 6000	49952820	32956679
Z.R.DQ.19	female	40	Zang	Diqing (Yunnan Province)	Rural	Western	99.7	27.82	stool	Illumina NovaSeq 6000	99019176	32956679
Z.R.DQ.2	female	38	Zang	Diqing (Yunnan Province)	Rural	Western	99.7	27.82	stool	Illumina NovaSeq 6000	93152916	32956679
Z.R.DQ.20	female	41	Zang	Diqing (Yunnan Province)	Rural	Western	99.7	27.82	stool	Illumina NovaSeq 6000	92110012	32956679
Z.R.DQ.21	male	44	Zang	Diqing (Yunnan Province)	Rural	Western	99.7	27.82	stool	Illumina NovaSeq 6000	94191610	32956679
Z.R.DQ.22	male	22	Zang	Diqing (Yunnan Province)	Rural	Western	99.7	27.82	stool	Illumina NovaSeq 6000	102558824	32956679
Z.R.DQ.23	male	33	Zang	Diqing (Yunnan Province)	Rural	Western	99.7	27.82	stool	Illumina NovaSeq 6000	93482656	32956679
Z.R.DQ.24	male	40	Zang	Diqing (Yunnan Province)	Rural	Western	99.7	27.82	stool	Illumina NovaSeq 6000	87038992	32956679
Z.R.DQ.25	male	22	Zang	Diqing (Yunnan Province)	Rural	Western	99.7	27.82	stool	Illumina NovaSeq 6000	109386466	32956679
Z.R.DQ.26	male	22	Zang	Diqing (Yunnan Province)	Rural	Western	99.7	27.82	stool	Illumina NovaSeq 6000	95685038	32956679
Z.R.DQ.27	female	40	Zang	Diqing (Yunnan Province)	Rural	Western	99.7	27.82	stool	Illumina NovaSeq 6000	91757374	32956679
Z.R.DQ.28	female	29	Zang	Diqing (Yunnan Province)	Rural	Western	99.7	27.82	stool	Illumina NovaSeq 6000	85538854	32956679
Z.R.DQ.29	female	28	Zang	Diqing (Yunnan Province)	Rural	Western	99.7	27.82	stool	Illumina NovaSeq 6000	113243698	32956679
Z.R.DQ.3	female	36	Zang	Diqing (Yunnan Province)	Rural	Western	99.7	27.82	stool	Illumina NovaSeq 6000	71420424	32956679
Z.R.DQ.30	female	44	Zang	Diqing (Yunnan Province)	Rural	Western	99.7	27.82	stool	Illumina NovaSeq 6000	79771866	32956679
Z.R.DQ.31	female	40	Zang	Diqing (Yunnan Province)	Rural	Western	99.7	27.82	stool	Illumina NovaSeq 6000	86933578	32956679
Z.R.DQ.32	female	18	Zang	Diqing (Yunnan Province)	Rural	Western	99.7	27.82	stool	Illumina NovaSeq 6000	93225116	32956679
Z.R.DQ.33	female	43	Zang	Diqing (Yunnan Province)	Rural	Western	99.7	27.82	stool	Illumina NovaSeq 6000	66384366	32956679
Z.R.DQ.34	female	37	Zang	Diqing (Yunnan Province)	Rural	Western	99.7	27.82	stool	Illumina NovaSeq 6000	77072558	32956679
Z.R.DQ.35	female	27	Zang	Diqing (Yunnan Province)	Rural	Western	99.7	27.82	stool	Illumina NovaSeq 6000	92064742	32956679
Z.R.DQ.36	female	35	Zang	Diqing (Yunnan Province)	Rural	Western	99.7	27.82	stool	Illumina NovaSeq 6000	104091082	32956679
Z.R.DQ.37	female	32	Zang	Diqing (Yunnan Province)	Rural	Western	99.7	27.82	stool	Illumina NovaSeq 6000	86342054	32956679
Z.R.DQ.38	female	45	Zang	Diqing (Yunnan Province)	Rural	Western	99.7	27.82	stool	Illumina NovaSeq 6000	113623910	32956679
Z.R.DQ.39	female	40	Zang	Diqing (Yunnan Province)	Rural	Western	99.7	27.82	stool	Illumina NovaSeq 6000	70630874	32956679
Z.R.DQ.4	female	41	Zang	Diqing (Yunnan Province)	Rural	Western	99.7	27.82	stool	Illumina NovaSeq 6000	87312030	32956679
Z.R.DQ.40	female	42	Zang	Diqing (Yunnan Province)	Rural	Western	99.7	27.82	stool	Illumina NovaSeq 6000	98473556	32956679
Z.R.DQ.41	female	24	Zang	Diqing (Yunnan Province)	Rural	Western	99.7	27.82	stool	Illumina NovaSeq 6000	104982390	32956679
Z.R.DQ.42	female	24	Zang	Diqing (Yunnan Province)	Rural	Western	99.7	27.82	stool	Illumina NovaSeq 6000	102604984	32956679
Z.R.DQ.43	female	32	Zang	Diqing (Yunnan Province)	Rural	Western	99.7	27.82	stool	Illumina NovaSeq 6000	94022984	32956679
Z.R.DQ.44	male	24	Zang	Diqing (Yunnan Province)	Rural	Western	99.7	27.82	stool	Illumina NovaSeq 6000	76047328	32956679
Z.R.DQ.45	male	43	Zang	Diqing (Yunnan Province)	Rural	Western	99.7	27.82	stool	Illumina NovaSeq 6000	102350848	32956679
Z.R.DQ.46	female	43	Zang	Diqing (Yunnan Province)	Rural	Western	99.7	27.82	stool	Illumina NovaSeq 6000	114872128	32956679
Z.R.DQ.47	female	41	Zang	Diqing (Yunnan Province)	Rural	Western	99.7	27.82	stool	Illumina NovaSeq 6000	118893100	32956679
Z.R.DQ.48	female	43	Zang	Diqing (Yunnan Province)	Rural	Western	99.7	27.82	stool	Illumina NovaSeq 6000	88625878	32956679
Z.R.DQ.49	female	41	Zang	Diqing (Yunnan Province)	Rural	Western	99.7	27.82	stool	Illumina NovaSeq 6000	94737018	32956679
Z.R.DQ.5	female	38	Zang	Diqing (Yunnan Province)	Rural	Western	99.7	27.82	stool	Illumina NovaSeq 6000	81806826	32956679
Z.R.DQ.50	male	43	Zang	Diqing (Yunnan Province)	Rural	Western	99.7	27.82	stool	Illumina NovaSeq 6000	81751280	32956679
Z.R.DQ.51	female	18	Zang	Diqing (Yunnan Province)	Rural	Western	99.7	27.82	stool	Illumina NovaSeq 6000	112068592	32956679
Z.R.DQ.52	female	38	Zang	Diqing (Yunnan Province)	Rural	Western	99.7	27.82	stool	Illumina NovaSeq 6000	76414526	32956679
Z.R.DQ.53	NA	NA	Zang	Diqing (Yunnan Province)	Rural	Western	99.7	27.82	stool	Illumina NovaSeq 6000	118373432	32956679
Z.R.DQ.54	NA	NA	Zang	Diqing (Yunnan Province)	Rural	Western	99.7	27.82	stool	Illumina NovaSeq 6000	91842448	32956679
Z.R.DQ.55	NA	NA	Zang	Diqing (Yunnan Province)	Rural	Western	99.7	27.82	stool	Illumina NovaSeq 6000	77782480	32956679
Z.R.DQ.56	NA	NA	Zang	Diqing (Yunnan Province)	Rural	Western	99.7	27.82	stool	Illumina NovaSeq 6000	87881732	32956679
Z.R.DQ.57	NA	NA	Zang	Diqing (Yunnan Province)	Rural	Western	99.7	27.82	stool	Illumina NovaSeq 6000	66434326	32956679
Z.R.DQ.58	NA	NA	Zang	Diqing (Yunnan Province)	Rural	Western	99.7	27.82	stool	Illumina NovaSeq 6000	79963564	32956679
Z.R.DQ.59	NA	NA	Zang	Diqing (Yunnan Province)	Rural	Western	99.7	27.82	stool	Illumina NovaSeq 6000	102094242	32956679
Z.R.DQ.6	female	41	Zang	Diqing (Yunnan Province)	Rural	Western	99.7	27.82	stool	Illumina NovaSeq 6000	97123802	32956679
Z.R.DQ.60	NA	NA	Zang	Diqing (Yunnan Province)	Rural	Western	99.7	27.82	stool	Illumina NovaSeq 6000	84739854	32956679
Z.R.DQ.61	NA	NA	Zang	Diqing (Yunnan Province)	Rural	Western	99.7	27.82	stool	Illumina NovaSeq 6000	81292354	32956679
Z.R.DQ.62	NA	NA	Zang	Diqing (Yunnan Province)	Rural	Western	99.7	27.82	stool	Illumina NovaSeq 6000	80959778	32956679
Z.R.DQ.63	NA	NA	Zang	Diqing (Yunnan Province)	Rural	Western	99.7	27.82	stool	Illumina NovaSeq 6000	77043430	32956679
Z.R.DQ.64	NA	NA	Zang	Diqing (Yunnan Province)	Rural	Western	99.7	27.82	stool	Illumina NovaSeq 6000	78964532	32956679
Z.R.DQ.65	NA	NA	Zang	Diqing (Yunnan Province)	Rural	Western	99.7	27.82	stool	Illumina NovaSeq 6000	73223880	32956679
Z.R.DQ.66	NA	NA	Zang	Diqing (Yunnan Province)	Rural	Western	99.7	27.82	stool	Illumina NovaSeq 6000	101076814	32956679
Z.R.DQ.67	NA	NA	Zang	Diqing (Yunnan Province)	Rural	Western	99.7	27.82	stool	Illumina NovaSeq 6000	113881166	32956679
Z.R.DQ.68	NA	NA	Zang	Diqing (Yunnan Province)	Rural	Western	99.7	27.82	stool	Illumina NovaSeq 6000	102150628	32956679
Z.R.DQ.69	NA	NA	Zang	Diqing (Yunnan Province)	Rural	Western	99.7	27.82	stool	Illumina NovaSeq 6000	81066060	32956679
Z.R.DQ.7	female	31	Zang	Diqing (Yunnan Province)	Rural	Western	99.7	27.82	stool	Illumina NovaSeq 6000	97422628	32956679
Z.R.DQ.70	NA	NA	Zang	Diqing (Yunnan Province)	Rural	Western	99.7	27.82	stool	Illumina NovaSeq 6000	130575984	32956679
Z.R.DQ.71	NA	NA	Zang	Diqing (Yunnan Province)	Rural	Western	99.7	27.82	stool	Illumina NovaSeq 6000	96227928	32956679
Z.R.DQ.72	NA	NA	Zang	Diqing (Yunnan Province)	Rural	Western	99.7	27.82	stool	Illumina NovaSeq 6000	108518706	32956679
Z.R.DQ.73	NA	NA	Zang	Diqing (Yunnan Province)	Rural	Western	99.7	27.82	stool	Illumina NovaSeq 6000	79749430	32956679
Z.R.DQ.74	NA	NA	Zang	Diqing (Yunnan Province)	Rural	Western	99.7	27.82	stool	Illumina NovaSeq 6000	98444474	32956679
Z.R.DQ.75	NA	NA	Zang	Diqing (Yunnan Province)	Rural	Western	99.7	27.82	stool	Illumina NovaSeq 6000	124388818	32956679
Z.R.DQ.76	NA	NA	Zang	Diqing (Yunnan Province)	Rural	Western	99.7	27.82	stool	Illumina NovaSeq 6000	100519352	32956679
Z.R.DQ.77	NA	NA	Zang	Diqing (Yunnan Province)	Rural	Western	99.7	27.82	stool	Illumina NovaSeq 6000	87714948	32956679
Z.R.DQ.78	NA	NA	Zang	Diqing (Yunnan Province)	Rural	Western	99.7	27.82	stool	Illumina NovaSeq 6000	97694726	32956679
Z.R.DQ.79	NA	NA	Zang	Diqing (Yunnan Province)	Rural	Western	99.7	27.82	stool	Illumina NovaSeq 6000	67457992	32956679
Z.R.DQ.8	female	41	Zang	Diqing (Yunnan Province)	Rural	Western	99.7	27.82	stool	Illumina NovaSeq 6000	103193182	32956679
Z.R.DQ.80	NA	NA	Zang	Diqing (Yunnan Province)	Rural	Western	99.7	27.82	stool	Illumina NovaSeq 6000	79987558	32956679
Z.R.DQ.81	NA	NA	Zang	Diqing (Yunnan Province)	Rural	Western	99.7	27.82	stool	Illumina NovaSeq 6000	94133488	32956679
Z.R.DQ.82	NA	NA	Zang	Diqing (Yunnan Province)	Rural	Western	99.7	27.82	stool	Illumina NovaSeq 6000	101107944	32956679
Z.R.DQ.83	NA	NA	Zang	Diqing (Yunnan Province)	Rural	Western	99.7	27.82	stool	Illumina NovaSeq 6000	81299154	32956679
Z.R.DQ.84	NA	NA	Zang	Diqing (Yunnan Province)	Rural	Western	99.7	27.82	stool	Illumina NovaSeq 6000	79797962	32956679
Z.R.DQ.85	NA	NA	Zang	Diqing (Yunnan Province)	Rural	Western	99.7	27.82	stool	Illumina NovaSeq 6000	80688384	32956679
Z.R.DQ.86	NA	NA	Zang	Diqing (Yunnan Province)	Rural	Western	99.7	27.82	stool	Illumina NovaSeq 6000	92715278	32956679
Z.R.DQ.87	NA	NA	Zang	Diqing (Yunnan Province)	Rural	Western	99.7	27.82	stool	Illumina NovaSeq 6000	66053932	32956679
Z.R.DQ.88	NA	NA	Zang	Diqing (Yunnan Province)	Rural	Western	99.7	27.82	stool	Illumina NovaSeq 6000	90581594	32956679
Z.R.DQ.89	NA	NA	Zang	Diqing (Yunnan Province)	Rural	Western	99.7	27.82	stool	Illumina NovaSeq 6000	56222608	32956679
Z.R.DQ.9	female	42	Zang	Diqing (Yunnan Province)	Rural	Western	99.7	27.82	stool	Illumina NovaSeq 6000	87156594	32956679
Z.R.DQ.90	NA	NA	Zang	Diqing (Yunnan Province)	Rural	Western	99.7	27.82	stool	Illumina NovaSeq 6000	64333270	32956679
Z.R.DQ.91	NA	NA	Zang	Diqing (Yunnan Province)	Rural	Western	99.7	27.82	stool	Illumina NovaSeq 6000	61040858	32956679
Z.R.DQ.92	NA	NA	Zang	Diqing (Yunnan Province)	Rural	Western	99.7	27.82	stool	Illumina NovaSeq 6000	64316400	32956679
Z.R.DQ.93	NA	NA	Zang	Diqing (Yunnan Province)	Rural	Western	99.7	27.82	stool	Illumina NovaSeq 6000	81424282	32956679
Z.R.DQ.94	NA	NA	Zang	Diqing (Yunnan Province)	Rural	Western	99.7	27.82	stool	Illumina NovaSeq 6000	81392694	32956679
Z.R.DQ.95	NA	NA	Zang	Diqing (Yunnan Province)	Rural	Western	99.7	27.82	stool	Illumina NovaSeq 6000	79220390	32956679
Z.R.DQ.96	NA	NA	Zang	Diqing (Yunnan Province)	Rural	Western	99.7	27.82	stool	Illumina NovaSeq 6000	88616962	32956679
Z.R.DQ.97	NA	NA	Zang	Diqing (Yunnan Province)	Rural	Western	99.7	27.82	stool	Illumina NovaSeq 6000	63020770	32956679
Z.R.DQ.98	NA	NA	Zang	Diqing (Yunnan Province)	Rural	Western	99.7	27.82	stool	Illumina NovaSeq 6000	101959140	32956679
Z.R.DQ.99	NA	NA	Zang	Diqing (Yunnan Province)	Rural	Western	99.7	27.82	stool	Illumina NovaSeq 6000	89854810	32956679
Z.U.KM.1	female	44	Zang	Kunming (Yunnan Province)	Urban	Western	102.42	25.02	stool	Illumina NovaSeq 6000	85865438	32956679
Z.U.KM.10	female	42	Zang	Kunming (Yunnan Province)	Urban	Western	102.42	25.02	stool	Illumina NovaSeq 6000	88104838	32956679
Z.U.KM.11	female	47	Zang	Kunming (Yunnan Province)	Urban	Western	102.42	25.02	stool	Illumina NovaSeq 6000	93952750	32956679
Z.U.KM.12	female	62	Zang	Kunming (Yunnan Province)	Urban	Western	102.42	25.02	stool	Illumina NovaSeq 6000	87789726	32956679
Z.U.KM.13	female	37	Zang	Kunming (Yunnan Province)	Urban	Western	102.42	25.02	stool	Illumina NovaSeq 6000	92447330	32956679
Z.U.KM.14	female	47	Zang	Kunming (Yunnan Province)	Urban	Western	102.42	25.02	stool	Illumina NovaSeq 6000	91567388	32956679
Z.U.KM.15	female	23	Zang	Kunming (Yunnan Province)	Urban	Western	102.42	25.02	stool	Illumina NovaSeq 6000	87640740	32956679
Z.U.KM.16	female	23	Zang	Kunming (Yunnan Province)	Urban	Western	102.42	25.02	stool	Illumina NovaSeq 6000	70046658	32956679
Z.U.KM.17	female	29	Zang	Kunming (Yunnan Province)	Urban	Western	102.42	25.02	stool	Illumina NovaSeq 6000	68898076	32956679
Z.U.KM.18	male	27	Zang	Kunming (Yunnan Province)	Urban	Western	102.42	25.02	stool	Illumina NovaSeq 6000	93963952	32956679
Z.U.KM.19	female	20	Zang	Kunming (Yunnan Province)	Urban	Western	102.42	25.02	stool	Illumina NovaSeq 6000	90059950	32956679
Z.U.KM.2	female	46	Zang	Kunming (Yunnan Province)	Urban	Western	102.42	25.02	stool	Illumina NovaSeq 6000	106991162	32956679
Z.U.KM.20	male	23	Zang	Kunming (Yunnan Province)	Urban	Western	102.42	25.02	stool	Illumina NovaSeq 6000	91188818	32956679
Z.U.KM.21	female	27	Zang	Kunming (Yunnan Province)	Urban	Western	102.42	25.02	stool	Illumina NovaSeq 6000	70616806	32956679
Z.U.KM.22	female	21	Zang	Kunming (Yunnan Province)	Urban	Western	102.42	25.02	stool	Illumina NovaSeq 6000	70682106	32956679
Z.U.KM.23	female	24	Zang	Kunming (Yunnan Province)	Urban	Western	102.42	25.02	stool	Illumina NovaSeq 6000	75472634	32956679
Z.U.KM.24	female	23	Zang	Kunming (Yunnan Province)	Urban	Western	102.42	25.02	stool	Illumina NovaSeq 6000	98701812	32956679
Z.U.KM.25	female	29	Zang	Kunming (Yunnan Province)	Urban	Western	102.42	25.02	stool	Illumina NovaSeq 6000	94059864	32956679
Z.U.KM.26	male	47	Zang	Kunming (Yunnan Province)	Urban	Western	102.42	25.02	stool	Illumina NovaSeq 6000	189638350	32956679
Z.U.KM.27	female	41	Zang	Kunming (Yunnan Province)	Urban	Western	102.42	25.02	stool	Illumina NovaSeq 6000	83289852	32956679
Z.U.KM.28	female	47	Zang	Kunming (Yunnan Province)	Urban	Western	102.42	25.02	stool	Illumina NovaSeq 6000	62927658	32956679
Z.U.KM.29	male	31	Zang	Kunming (Yunnan Province)	Urban	Western	102.42	25.02	stool	Illumina NovaSeq 6000	98125400	32956679
Z.U.KM.3	female	47	Zang	Kunming (Yunnan Province)	Urban	Western	102.42	25.02	stool	Illumina NovaSeq 6000	85734286	32956679
Z.U.KM.30	female	20	Zang	Kunming (Yunnan Province)	Urban	Western	102.42	25.02	stool	Illumina NovaSeq 6000	88884306	32956679
Z.U.KM.31	male	22	Zang	Kunming (Yunnan Province)	Urban	Western	102.42	25.02	stool	Illumina NovaSeq 6000	80034420	32956679
Z.U.KM.32	male	21	Zang	Kunming (Yunnan Province)	Urban	Western	102.42	25.02	stool	Illumina NovaSeq 6000	69430610	32956679
Z.U.KM.33	male	20	Zang	Kunming (Yunnan Province)	Urban	Western	102.42	25.02	stool	Illumina NovaSeq 6000	98344132	32956679
Z.U.KM.34	male	42	Zang	Kunming (Yunnan Province)	Urban	Western	102.42	25.02	stool	Illumina NovaSeq 6000	85236728	32956679
Z.U.KM.35	female	44	Zang	Kunming (Yunnan Province)	Urban	Western	102.42	25.02	stool	Illumina NovaSeq 6000	93221440	32956679
Z.U.KM.36	female	45	Zang	Kunming (Yunnan Province)	Urban	Western	102.42	25.02	stool	Illumina NovaSeq 6000	87182612	32956679
Z.U.KM.37	female	45	Zang	Kunming (Yunnan Province)	Urban	Western	102.42	25.02	stool	Illumina NovaSeq 6000	92806988	32956679
Z.U.KM.38	female	31	Zang	Kunming (Yunnan Province)	Urban	Western	102.42	25.02	stool	Illumina NovaSeq 6000	100145750	32956679
Z.U.KM.39	female	45	Zang	Kunming (Yunnan Province)	Urban	Western	102.42	25.02	stool	Illumina NovaSeq 6000	56520650	32956679
Z.U.KM.4	male	47	Zang	Kunming (Yunnan Province)	Urban	Western	102.42	25.02	stool	Illumina NovaSeq 6000	105873352	32956679
Z.U.KM.40	female	45	Zang	Kunming (Yunnan Province)	Urban	Western	102.42	25.02	stool	Illumina NovaSeq 6000	98900054	32956679
Z.U.KM.41	female	43	Zang	Kunming (Yunnan Province)	Urban	Western	102.42	25.02	stool	Illumina NovaSeq 6000	116777924	32956679
Z.U.KM.42	male	45	Zang	Kunming (Yunnan Province)	Urban	Western	102.42	25.02	stool	Illumina NovaSeq 6000	105670230	32956679
Z.U.KM.43	female	40	Zang	Kunming (Yunnan Province)	Urban	Western	102.42	25.02	stool	Illumina NovaSeq 6000	85735792	32956679
Z.U.KM.44	female	45	Zang	Kunming (Yunnan Province)	Urban	Western	102.42	25.02	stool	Illumina NovaSeq 6000	85349158	32956679
Z.U.KM.45	female	60	Zang	Kunming (Yunnan Province)	Urban	Western	102.42	25.02	stool	Illumina NovaSeq 6000	78202694	32956679
Z.U.KM.46	female	35	Zang	Kunming (Yunnan Province)	Urban	Western	102.42	25.02	stool	Illumina NovaSeq 6000	96370970	32956679
Z.U.KM.47	female	45	Zang	Kunming (Yunnan Province)	Urban	Western	102.42	25.02	stool	Illumina NovaSeq 6000	80118620	32956679
Z.U.KM.48	female	21	Zang	Kunming (Yunnan Province)	Urban	Western	102.42	25.02	stool	Illumina NovaSeq 6000	93666338	32956679
Z.U.KM.49	female	21	Zang	Kunming (Yunnan Province)	Urban	Western	102.42	25.02	stool	Illumina NovaSeq 6000	77793436	32956679
Z.U.KM.5	male	33	Zang	Kunming (Yunnan Province)	Urban	Western	102.42	25.02	stool	Illumina NovaSeq 6000	64174586	32956679
Z.U.KM.50	female	27	Zang	Kunming (Yunnan Province)	Urban	Western	102.42	25.02	stool	Illumina NovaSeq 6000	104665098	32956679
Z.U.KM.51	female	25	Zang	Kunming (Yunnan Province)	Urban	Western	102.42	25.02	stool	Illumina NovaSeq 6000	96499602	32956679
Z.U.KM.52	female	18	Zang	Kunming (Yunnan Province)	Urban	Western	102.42	25.02	stool	Illumina NovaSeq 6000	82236646	32956679
Z.U.KM.53	female	21	Zang	Kunming (Yunnan Province)	Urban	Western	102.42	25.02	stool	Illumina NovaSeq 6000	84878394	32956679
Z.U.KM.54	male	25	Zang	Kunming (Yunnan Province)	Urban	Western	102.42	25.02	stool	Illumina NovaSeq 6000	86576458	32956679
Z.U.KM.55	male	19	Zang	Kunming (Yunnan Province)	Urban	Western	102.42	25.02	stool	Illumina NovaSeq 6000	96424356	32956679
Z.U.KM.56	male	22	Zang	Kunming (Yunnan Province)	Urban	Western	102.42	25.02	stool	Illumina NovaSeq 6000	81164910	32956679
Z.U.KM.57	male	21	Zang	Kunming (Yunnan Province)	Urban	Western	102.42	25.02	stool	Illumina NovaSeq 6000	97286238	32956679
Z.U.KM.58	female	27	Zang	Kunming (Yunnan Province)	Urban	Western	102.42	25.02	stool	Illumina NovaSeq 6000	100048562	32956679
Z.U.KM.59	female	45	Zang	Kunming (Yunnan Province)	Urban	Western	102.42	25.02	stool	Illumina NovaSeq 6000	97650274	32956679
Z.U.KM.6	female	47	Zang	Kunming (Yunnan Province)	Urban	Western	102.42	25.02	stool	Illumina NovaSeq 6000	95076194	32956679
Z.U.KM.60	female	39	Zang	Kunming (Yunnan Province)	Urban	Western	102.42	25.02	stool	Illumina NovaSeq 6000	88794450	32956679
Z.U.KM.61	female	42	Zang	Kunming (Yunnan Province)	Urban	Western	102.42	25.02	stool	Illumina NovaSeq 6000	86204006	32956679
Z.U.KM.62	female	45	Zang	Kunming (Yunnan Province)	Urban	Western	102.42	25.02	stool	Illumina NovaSeq 6000	101581358	32956679
Z.U.KM.63	female	19	Zang	Kunming (Yunnan Province)	Urban	Western	102.42	25.02	stool	Illumina NovaSeq 6000	99199760	32956679
Z.U.KM.64	male	46	Zang	Kunming (Yunnan Province)	Urban	Western	102.42	25.02	stool	Illumina NovaSeq 6000	83411206	32956679
Z.U.KM.65	female	35	Zang	Kunming (Yunnan Province)	Urban	Western	102.42	25.02	stool	Illumina NovaSeq 6000	88092396	32956679
Z.U.KM.66	female	40	Zang	Kunming (Yunnan Province)	Urban	Western	102.42	25.02	stool	Illumina NovaSeq 6000	80136280	32956679
Z.U.KM.67	female	38	Zang	Kunming (Yunnan Province)	Urban	Western	102.42	25.02	stool	Illumina NovaSeq 6000	87013612	32956679
Z.U.KM.68	male	31	Zang	Kunming (Yunnan Province)	Urban	Western	102.42	25.02	stool	Illumina NovaSeq 6000	100330990	32956679
Z.U.KM.69	female	50	Zang	Kunming (Yunnan Province)	Urban	Western	102.42	25.02	stool	Illumina NovaSeq 6000	76291818	32956679
Z.U.KM.7	female	47	Zang	Kunming (Yunnan Province)	Urban	Western	102.42	25.02	stool	Illumina NovaSeq 6000	57208770	32956679
Z.U.KM.70	female	36	Zang	Kunming (Yunnan Province)	Urban	Western	102.42	25.02	stool	Illumina NovaSeq 6000	113589804	32956679
Z.U.KM.71	male	49	Zang	Kunming (Yunnan Province)	Urban	Western	102.42	25.02	stool	Illumina NovaSeq 6000	92389920	32956679
Z.U.KM.72	male	30	Zang	Kunming (Yunnan Province)	Urban	Western	102.42	25.02	stool	Illumina NovaSeq 6000	104468572	32956679
Z.U.KM.73	female	35	Zang	Kunming (Yunnan Province)	Urban	Western	102.42	25.02	stool	Illumina NovaSeq 6000	94843576	32956679
Z.U.KM.74	male	48	Zang	Kunming (Yunnan Province)	Urban	Western	102.42	25.02	stool	Illumina NovaSeq 6000	65922914	32956679
Z.U.KM.75	male	50	Zang	Kunming (Yunnan Province)	Urban	Western	102.42	25.02	stool	Illumina NovaSeq 6000	95529322	32956679
Z.U.KM.76	female	41	Zang	Kunming (Yunnan Province)	Urban	Western	102.42	25.02	stool	Illumina NovaSeq 6000	175917498	32956679
Z.U.KM.77	female	44	Zang	Kunming (Yunnan Province)	Urban	Western	102.42	25.02	stool	Illumina NovaSeq 6000	85283078	32956679
Z.U.KM.78	male	43	Zang	Kunming (Yunnan Province)	Urban	Western	102.42	25.02	stool	Illumina NovaSeq 6000	82931652	32956679
Z.U.KM.79	male	41	Zang	Kunming (Yunnan Province)	Urban	Western	102.42	25.02	stool	Illumina NovaSeq 6000	74096632	32956679
Z.U.KM.8	male	45	Zang	Kunming (Yunnan Province)	Urban	Western	102.42	25.02	stool	Illumina NovaSeq 6000	106473266	32956679
Z.U.KM.80	female	45	Zang	Kunming (Yunnan Province)	Urban	Western	102.42	25.02	stool	Illumina NovaSeq 6000	109686320	32956679
Z.U.KM.81	female	39	Zang	Kunming (Yunnan Province)	Urban	Western	102.42	25.02	stool	Illumina NovaSeq 6000	89930032	32956679
Z.U.KM.82	male	41	Zang	Kunming (Yunnan Province)	Urban	Western	102.42	25.02	stool	Illumina NovaSeq 6000	114828120	32956679
Z.U.KM.9	female	47	Zang	Kunming (Yunnan Province)	Urban	Western	102.42	25.02	stool	Illumina NovaSeq 6000	95015214	32956679
ERR1620322	male	26	NA	Guangzhou (Guangdong Province)	Urban	Eastern	113.15	23.06	stool	Illumina HiSeq 2000	50795702	28655159
ERR1620323	male	44	NA	Guangzhou (Guangdong Province)	Urban	Eastern	113.15	23.06	stool	Illumina HiSeq 2000	52832770	28655159
ERR1620324	male	24	NA	Guangzhou (Guangdong Province)	Urban	Eastern	113.15	23.06	stool	Illumina HiSeq 2000	63394580	28655159
ERR1620325	male	24	NA	Guangzhou (Guangdong Province)	Urban	Eastern	113.15	23.06	stool	Illumina HiSeq 2000	55872218	28655159
ERR1620326	female	22	NA	Guangzhou (Guangdong Province)	Urban	Eastern	113.15	23.06	stool	Illumina HiSeq 2000	65424170	28655159
ERR1620327	male	23	NA	Guangzhou (Guangdong Province)	Urban	Eastern	113.15	23.06	stool	Illumina HiSeq 2000	52817644	28655159
ERR1620328	male	22	NA	Guangzhou (Guangdong Province)	Urban	Eastern	113.15	23.06	stool	Illumina HiSeq 2000	51059888	28655159
ERR1620329	male	24	NA	Guangzhou (Guangdong Province)	Urban	Eastern	113.15	23.06	stool	Illumina HiSeq 2000	39631656	28655159
ERR1620330	male	23	NA	Guangzhou (Guangdong Province)	Urban	Eastern	113.15	23.06	stool	Illumina HiSeq 2000	52943566	28655159
ERR1620331	male	24	NA	Guangzhou (Guangdong Province)	Urban	Eastern	113.15	23.06	stool	Illumina HiSeq 2000	61438504	28655159
ERR1620332	male	24	NA	Guangzhou (Guangdong Province)	Urban	Eastern	113.15	23.06	stool	Illumina HiSeq 2000	63524900	28655159
ERR1620334	male	26	NA	Guangzhou (Guangdong Province)	Urban	Eastern	113.15	23.06	stool	Illumina HiSeq 2000	61817014	28655159
ERR1620335	male	14	NA	Guangzhou (Guangdong Province)	Urban	Eastern	113.15	23.06	stool	Illumina HiSeq 2000	66501944	28655159
ERR1620336	male	13	NA	Guangzhou (Guangdong Province)	Urban	Eastern	113.15	23.06	stool	Illumina HiSeq 2000	63692334	28655159
ERR1620337	male	13	NA	Guangzhou (Guangdong Province)	Urban	Eastern	113.15	23.06	stool	Illumina HiSeq 2000	58220278	28655159
ERR1620338	male	14	NA	Guangzhou (Guangdong Province)	Urban	Eastern	113.15	23.06	stool	Illumina HiSeq 2000	53409772	28655159
ERR1620339	male	13	NA	Guangzhou (Guangdong Province)	Urban	Eastern	113.15	23.06	stool	Illumina HiSeq 2000	61323538	28655159
ERR1620340	male	14	NA	Guangzhou (Guangdong Province)	Urban	Eastern	113.15	23.06	stool	Illumina HiSeq 2000	59649234	28655159
ERR1620341	male	14	NA	Guangzhou (Guangdong Province)	Urban	Eastern	113.15	23.06	stool	Illumina HiSeq 2000	57417546	28655159
ERR1620342	male	13	NA	Guangzhou (Guangdong Province)	Urban	Eastern	113.15	23.06	stool	Illumina HiSeq 2000	59640676	28655159
ERR1620343	male	14	NA	Guangzhou (Guangdong Province)	Urban	Eastern	113.15	23.06	stool	Illumina HiSeq 2000	63345296	28655159
ERR1620344	male	16	NA	Guangzhou (Guangdong Province)	Urban	Eastern	113.15	23.06	stool	Illumina HiSeq 2000	54214004	28655159
ERR1620345	male	16	NA	Guangzhou (Guangdong Province)	Urban	Eastern	113.15	23.06	stool	Illumina HiSeq 2000	66137160	28655159
ERR1620346	male	16	NA	Guangzhou (Guangdong Province)	Urban	Eastern	113.15	23.06	stool	Illumina HiSeq 2000	49578392	28655159
ERR1620347	male	17	NA	Guangzhou (Guangdong Province)	Urban	Eastern	113.15	23.06	stool	Illumina HiSeq 2000	56909576	28655159
ERR1620348	male	16	NA	Guangzhou (Guangdong Province)	Urban	Eastern	113.15	23.06	stool	Illumina HiSeq 2000	56160434	28655159
ERR1620349	male	16	NA	Guangzhou (Guangdong Province)	Urban	Eastern	113.15	23.06	stool	Illumina HiSeq 2000	53836550	28655159
ERR1620350	male	17	NA	Guangzhou (Guangdong Province)	Urban	Eastern	113.15	23.06	stool	Illumina HiSeq 2000	58984614	28655159
ERR1620351	male	16	NA	Guangzhou (Guangdong Province)	Urban	Eastern	113.15	23.06	stool	Illumina HiSeq 2000	50156460	28655159
ERR1620352	male	16	NA	Guangzhou (Guangdong Province)	Urban	Eastern	113.15	23.06	stool	Illumina HiSeq 2000	54768468	28655159
ERR1620353	male	16	NA	Guangzhou (Guangdong Province)	Urban	Eastern	113.15	23.06	stool	Illumina HiSeq 2000	58477804	28655159
ERR1620354	male	17	NA	Guangzhou (Guangdong Province)	Urban	Eastern	113.15	23.06	stool	Illumina HiSeq 2000	54784084	28655159
ERR1620355	male	17	NA	Guangzhou (Guangdong Province)	Urban	Eastern	113.15	23.06	stool	Illumina HiSeq 2000	57325952	28655159
ERR1620356	male	18	NA	Guangzhou (Guangdong Province)	Urban	Eastern	113.15	23.06	stool	Illumina HiSeq 2000	55845854	28655159
ERR1620357	male	20	NA	Guangzhou (Guangdong Province)	Urban	Eastern	113.15	23.06	stool	Illumina HiSeq 2000	52643702	28655159
ERR1620358	male	19	NA	Guangzhou (Guangdong Province)	Urban	Eastern	113.15	23.06	stool	Illumina HiSeq 2000	46716724	28655159
ERR1620359	male	18	NA	Guangzhou (Guangdong Province)	Urban	Eastern	113.15	23.06	stool	Illumina HiSeq 2000	48290708	28655159
ERR1620360	male	18	NA	Guangzhou (Guangdong Province)	Urban	Eastern	113.15	23.06	stool	Illumina HiSeq 2000	44019704	28655159
ERR1620361	male	17	NA	Guangzhou (Guangdong Province)	Urban	Eastern	113.15	23.06	stool	Illumina HiSeq 2000	59989552	28655159
ERR1620362	male	17	NA	Guangzhou (Guangdong Province)	Urban	Eastern	113.15	23.06	stool	Illumina HiSeq 2000	70279710	28655159
ERR1620363	male	19	NA	Guangzhou (Guangdong Province)	Urban	Eastern	113.15	23.06	stool	Illumina HiSeq 2000	63213242	28655159
ERR1620364	male	40	NA	Guangzhou (Guangdong Province)	Urban	Eastern	113.15	23.06	stool	Illumina HiSeq 2000	62993268	28655159
ERR1620365	male	23	NA	Guangzhou (Guangdong Province)	Urban	Eastern	113.15	23.06	stool	Illumina HiSeq 2000	50307842	28655159
ERR1620366	male	17	NA	Guangzhou (Guangdong Province)	Urban	Eastern	113.15	23.06	stool	Illumina HiSeq 2000	41802070	28655159
ERR1620367	male	17	NA	Guangzhou (Guangdong Province)	Urban	Eastern	113.15	23.06	stool	Illumina HiSeq 2000	53110732	28655159
ERR1620368	male	17	NA	Guangzhou (Guangdong Province)	Urban	Eastern	113.15	23.06	stool	Illumina HiSeq 2000	52416674	28655159
ERR1620369	male	19	NA	Guangzhou (Guangdong Province)	Urban	Eastern	113.15	23.06	stool	Illumina HiSeq 2000	59706450	28655159
ERR1620370	male	23	NA	Guangzhou (Guangdong Province)	Urban	Eastern	113.15	23.06	stool	Illumina HiSeq 2000	59244872	28655159
ERR1620372	male	25	NA	Guangzhou (Guangdong Province)	Urban	Eastern	113.15	23.06	stool	Illumina HiSeq 2000	57433576	28655159
ERR1620373	female	39	NA	Guangzhou (Guangdong Province)	Urban	Eastern	113.15	23.06	stool	Illumina HiSeq 2000	53252050	28655159
ERR1620374	male	26	NA	Guangzhou (Guangdong Province)	Urban	Eastern	113.15	23.06	stool	Illumina HiSeq 2000	61845878	28655159
ERR1620375	female	51	NA	Guangzhou (Guangdong Province)	Urban	Eastern	113.15	23.06	stool	Illumina HiSeq 2000	55400112	28655159
ERR1620376	male	24	NA	Guangzhou (Guangdong Province)	Urban	Eastern	113.15	23.06	stool	Illumina HiSeq 2000	53116584	28655159
ERR1620377	male	27	NA	Guangzhou (Guangdong Province)	Urban	Eastern	113.15	23.06	stool	Illumina HiSeq 2000	62044048	28655159
ERR526291	female	40	Han	Hangzhou (Zhejiang Province)	Urban	Eastern	120.15	30.27	stool	Illumina HiSeq 2000	26464776	25079328
ERR527006	male	43	Han	Hangzhou (Zhejiang Province)	Urban	Eastern	120.15	30.27	stool	Illumina HiSeq 2000	13497480	25079328
ERR527007	female	45	Han	Hangzhou (Zhejiang Province)	Urban	Eastern	120.15	30.27	stool	Illumina HiSeq 2000	14850866	25079328
ERR527010	male	60	Han	Hangzhou (Zhejiang Province)	Urban	Eastern	120.15	30.27	stool	Illumina HiSeq 2000	19507562	25079328
ERR527017	female	34	Han	Hangzhou (Zhejiang Province)	Urban	Eastern	120.15	30.27	stool	Illumina HiSeq 2000	16048126	25079328
ERR527018	female	45	Han	Hangzhou (Zhejiang Province)	Urban	Eastern	120.15	30.27	stool	Illumina HiSeq 2000	17219404	25079328
ERR527023	male	58	Han	Hangzhou (Zhejiang Province)	Urban	Eastern	120.15	30.27	stool	Illumina HiSeq 2000	12207228	25079328
ERR527026	male	27	Han	Hangzhou (Zhejiang Province)	Urban	Eastern	120.15	30.27	stool	Illumina HiSeq 2000	15385858	25079328
ERR527027	male	32	Han	Hangzhou (Zhejiang Province)	Urban	Eastern	120.15	30.27	stool	Illumina HiSeq 2000	13191080	25079328
ERR527028	male	38	Han	Hangzhou (Zhejiang Province)	Urban	Eastern	120.15	30.27	stool	Illumina HiSeq 2000	16769050	25079328
ERR527029	male	49	Han	Hangzhou (Zhejiang Province)	Urban	Eastern	120.15	30.27	stool	Illumina HiSeq 2000	13537272	25079328
ERR527030	male	32	Han	Hangzhou (Zhejiang Province)	Urban	Eastern	120.15	30.27	stool	Illumina HiSeq 2000	13186052	25079328
ERR527031	female	32	Han	Hangzhou (Zhejiang Province)	Urban	Eastern	120.15	30.27	stool	Illumina HiSeq 2000	15565724	25079328
ERR527032	male	35	Han	Hangzhou (Zhejiang Province)	Urban	Eastern	120.15	30.27	stool	Illumina HiSeq 2000	10979782	25079328
ERR527033	male	51	Han	Hangzhou (Zhejiang Province)	Urban	Eastern	120.15	30.27	stool	Illumina HiSeq 2000	10159614	25079328
ERR527034	male	54	Han	Hangzhou (Zhejiang Province)	Urban	Eastern	120.15	30.27	stool	Illumina HiSeq 2000	17348846	25079328
ERR527035	female	46	Han	Hangzhou (Zhejiang Province)	Urban	Eastern	120.15	30.27	stool	Illumina HiSeq 2000	22028674	25079328
ERR527036	male	39	Han	Hangzhou (Zhejiang Province)	Urban	Eastern	120.15	30.27	stool	Illumina HiSeq 2000	15381344	25079328
ERR527037	male	47	Han	Hangzhou (Zhejiang Province)	Urban	Eastern	120.15	30.27	stool	Illumina HiSeq 2000	16454610	25079328
ERR527040	male	53	Han	Hangzhou (Zhejiang Province)	Urban	Eastern	120.15	30.27	stool	Illumina HiSeq 2000	14124600	25079328
ERR527041	male	45	Han	Hangzhou (Zhejiang Province)	Urban	Eastern	120.15	30.27	stool	Illumina HiSeq 2000	19399294	25079328
ERR527042	male	69	Han	Hangzhou (Zhejiang Province)	Urban	Eastern	120.15	30.27	stool	Illumina HiSeq 2000	20289320	25079328
ERR527045	male	37	Han	Hangzhou (Zhejiang Province)	Urban	Eastern	120.15	30.27	stool	Illumina HiSeq 2000	17635016	25079328
ERR527046	female	40	Han	Hangzhou (Zhejiang Province)	Urban	Eastern	120.15	30.27	stool	Illumina HiSeq 2000	28366656	25079328
ERR527047	female	38	Han	Hangzhou (Zhejiang Province)	Urban	Eastern	120.15	30.27	stool	Illumina HiSeq 2000	33381484	25079328
ERR527048	male	40	Han	Hangzhou (Zhejiang Province)	Urban	Eastern	120.15	30.27	stool	Illumina HiSeq 2000	29405090	25079328
ERR527051	male	51	Han	Hangzhou (Zhejiang Province)	Urban	Eastern	120.15	30.27	stool	Illumina HiSeq 2000	29961696	25079328
ERR527062	female	46	Han	Hangzhou (Zhejiang Province)	Urban	Eastern	120.15	30.27	stool	Illumina HiSeq 2000	25583166	25079328
ERR527063	male	45	Han	Hangzhou (Zhejiang Province)	Urban	Eastern	120.15	30.27	stool	Illumina HiSeq 2000	32731326	25079328
ERR527064	male	37	Han	Hangzhou (Zhejiang Province)	Urban	Eastern	120.15	30.27	stool	Illumina HiSeq 2000	33269406	25079328
ERR527065	female	41	Han	Hangzhou (Zhejiang Province)	Urban	Eastern	120.15	30.27	stool	Illumina HiSeq 2000	28510830	25079328
ERR527066	female	35	Han	Hangzhou (Zhejiang Province)	Urban	Eastern	120.15	30.27	stool	Illumina HiSeq 2000	45589758	25079328
ERR527067	male	36	Han	Hangzhou (Zhejiang Province)	Urban	Eastern	120.15	30.27	stool	Illumina HiSeq 2000	18765026	25079328
ERR527070	female	40	Han	Hangzhou (Zhejiang Province)	Urban	Eastern	120.15	30.27	stool	Illumina HiSeq 2000	23276568	25079328
ERR527071	male	45	Han	Hangzhou (Zhejiang Province)	Urban	Eastern	120.15	30.27	stool	Illumina HiSeq 2000	28732166	25079328
ERR527072	male	33	Han	Hangzhou (Zhejiang Province)	Urban	Eastern	120.15	30.27	stool	Illumina HiSeq 2000	45347020	25079328
ERR527073	female	33	Han	Hangzhou (Zhejiang Province)	Urban	Eastern	120.15	30.27	stool	Illumina HiSeq 2000	78389872	25079328
ERR527076	female	54	Han	Hangzhou (Zhejiang Province)	Urban	Eastern	120.15	30.27	stool	Illumina HiSeq 2000	55735712	25079328
ERR527077	male	43	Han	Hangzhou (Zhejiang Province)	Urban	Eastern	120.15	30.27	stool	Illumina HiSeq 2000	69081644	25079328
ERR527078	female	54	Han	Hangzhou (Zhejiang Province)	Urban	Eastern	120.15	30.27	stool	Illumina HiSeq 2000	26522234	25079328
ERR527079	female	34	Han	Hangzhou (Zhejiang Province)	Urban	Eastern	120.15	30.27	stool	Illumina HiSeq 2000	47000122	25079328
ERR527080	female	40	Han	Hangzhou (Zhejiang Province)	Urban	Eastern	120.15	30.27	stool	Illumina HiSeq 2000	20930052	25079328
ERR527081	male	48	Han	Hangzhou (Zhejiang Province)	Urban	Eastern	120.15	30.27	stool	Illumina HiSeq 2000	36489660	25079328
ERR527082	female	32	Han	Hangzhou (Zhejiang Province)	Urban	Eastern	120.15	30.27	stool	Illumina HiSeq 2000	24957174	25079328
ERR527085	male	40	Han	Hangzhou (Zhejiang Province)	Urban	Eastern	120.15	30.27	stool	Illumina HiSeq 2000	16494500	25079328
ERR527088	male	38	Han	Hangzhou (Zhejiang Province)	Urban	Eastern	120.15	30.27	stool	Illumina HiSeq 2000	30783984	25079328
ERR527089	male	41	Han	Hangzhou (Zhejiang Province)	Urban	Eastern	120.15	30.27	stool	Illumina HiSeq 2000	52871508	25079328
ERR527090	male	52	Han	Hangzhou (Zhejiang Province)	Urban	Eastern	120.15	30.27	stool	Illumina HiSeq 2000	33118162	25079328
ERR527091	male	50	Han	Hangzhou (Zhejiang Province)	Urban	Eastern	120.15	30.27	stool	Illumina HiSeq 2000	31889240	25079328
ERR527098	male	35	Han	Hangzhou (Zhejiang Province)	Urban	Eastern	120.15	30.27	stool	Illumina HiSeq 2000	23125186	25079328
ERR527101	male	31	Han	Hangzhou (Zhejiang Province)	Urban	Eastern	120.15	30.27	stool	Illumina HiSeq 2000	40216424	25079328
ERR527104	female	43	Han	Hangzhou (Zhejiang Province)	Urban	Eastern	120.15	30.27	stool	Illumina HiSeq 2000	22061158	25079328
ERR527105	female	50	Han	Hangzhou (Zhejiang Province)	Urban	Eastern	120.15	30.27	stool	Illumina HiSeq 2000	54087100	25079328
ERR527106	male	37	Han	Hangzhou (Zhejiang Province)	Urban	Eastern	120.15	30.27	stool	Illumina HiSeq 2000	27808982	25079328
ERR527107	female	50	Han	Hangzhou (Zhejiang Province)	Urban	Eastern	120.15	30.27	stool	Illumina HiSeq 2000	86107946	25079328
ERR527108	female	50	Han	Hangzhou (Zhejiang Province)	Urban	Eastern	120.15	30.27	stool	Illumina HiSeq 2000	56595694	25079328
ERR527113	male	31	Han	Hangzhou (Zhejiang Province)	Urban	Eastern	120.15	30.27	stool	Illumina HiSeq 2000	23076570	25079328
ERR527116	male	52	Han	Hangzhou (Zhejiang Province)	Urban	Eastern	120.15	30.27	stool	Illumina HiSeq 2000	42595506	25079328
ERR527121	male	34	Han	Hangzhou (Zhejiang Province)	Urban	Eastern	120.15	30.27	stool	Illumina HiSeq 2000	77579838	25079328
ERR527122	male	31	Han	Hangzhou (Zhejiang Province)	Urban	Eastern	120.15	30.27	stool	Illumina HiSeq 2000	34152512	25079328
ERR527123	male	62	Han	Hangzhou (Zhejiang Province)	Urban	Eastern	120.15	30.27	stool	Illumina HiSeq 2000	46595842	25079328
ERR527124	female	42	Han	Hangzhou (Zhejiang Province)	Urban	Eastern	120.15	30.27	stool	Illumina HiSeq 2000	36472928	25079328
ERR527125	female	29	Han	Hangzhou (Zhejiang Province)	Urban	Eastern	120.15	30.27	stool	Illumina HiSeq 2000	25464764	25079328
ERR527126	female	43	Han	Hangzhou (Zhejiang Province)	Urban	Eastern	120.15	30.27	stool	Illumina HiSeq 2000	40404404	25079328
ERR527127	male	42	Han	Hangzhou (Zhejiang Province)	Urban	Eastern	120.15	30.27	stool	Illumina HiSeq 2000	29417522	25079328
ERR527128	male	32	Han	Hangzhou (Zhejiang Province)	Urban	Eastern	120.15	30.27	stool	Illumina HiSeq 2000	32804474	25079328
ERR527129	male	33	Han	Hangzhou (Zhejiang Province)	Urban	Eastern	120.15	30.27	stool	Illumina HiSeq 2000	34402466	25079328
ERR527130	male	26	Han	Hangzhou (Zhejiang Province)	Urban	Eastern	120.15	30.27	stool	Illumina HiSeq 2000	29785898	25079328
ERR527131	male	52	Han	Hangzhou (Zhejiang Province)	Urban	Eastern	120.15	30.27	stool	Illumina HiSeq 2000	22549896	25079328
ERR527132	female	36	Han	Hangzhou (Zhejiang Province)	Urban	Eastern	120.15	30.27	stool	Illumina HiSeq 2000	34429468	25079328
ERR527133	male	47	Han	Hangzhou (Zhejiang Province)	Urban	Eastern	120.15	30.27	stool	Illumina HiSeq 2000	25069918	25079328
ERR527134	female	45	Han	Hangzhou (Zhejiang Province)	Urban	Eastern	120.15	30.27	stool	Illumina HiSeq 2000	23494332	25079328
ERR527135	female	40	Han	Hangzhou (Zhejiang Province)	Urban	Eastern	120.15	30.27	stool	Illumina HiSeq 2000	31664400	25079328
ERR527136	male	35	Han	Hangzhou (Zhejiang Province)	Urban	Eastern	120.15	30.27	stool	Illumina HiSeq 2000	54356054	25079328
ERR527137	female	54	Han	Hangzhou (Zhejiang Province)	Urban	Eastern	120.15	30.27	stool	Illumina HiSeq 2000	18518442	25079328
ERR527138	male	35	Han	Hangzhou (Zhejiang Province)	Urban	Eastern	120.15	30.27	stool	Illumina HiSeq 2000	27526244	25079328
ERR527139	male	32	Han	Hangzhou (Zhejiang Province)	Urban	Eastern	120.15	30.27	stool	Illumina HiSeq 2000	18379860	25079328
ERR528330	female	37	Han	Hangzhou (Zhejiang Province)	Urban	Eastern	120.15	30.27	stool	Illumina HiSeq 2000	38788944	25079328
ERR528331	male	25	Han	Hangzhou (Zhejiang Province)	Urban	Eastern	120.15	30.27	stool	Illumina HiSeq 2000	40973540	25079328
ERR528332	female	60	Han	Hangzhou (Zhejiang Province)	Urban	Eastern	120.15	30.27	stool	Illumina HiSeq 2000	66637484	25079328
ERR528333	male	43	Han	Hangzhou (Zhejiang Province)	Urban	Eastern	120.15	30.27	stool	Illumina HiSeq 2000	22775690	25079328
ERR528334	male	45	Han	Hangzhou (Zhejiang Province)	Urban	Eastern	120.15	30.27	stool	Illumina HiSeq 2000	29551406	25079328
ERR528335	male	58	Han	Hangzhou (Zhejiang Province)	Urban	Eastern	120.15	30.27	stool	Illumina HiSeq 2000	20604490	25079328
ERR528336	male	42	Han	Hangzhou (Zhejiang Province)	Urban	Eastern	120.15	30.27	stool	Illumina HiSeq 2000	28107980	25079328
ERR528337	female	39	Han	Hangzhou (Zhejiang Province)	Urban	Eastern	120.15	30.27	stool	Illumina HiSeq 2000	47870404	25079328
ERRmerged1	female	56	Han	Hangzhou (Zhejiang Province)	Urban	Eastern	120.15	30.27	stool	Illumina HiSeq 2000	31233002	25079328
ERRmerged10	female	51	Han	Hangzhou (Zhejiang Province)	Urban	Eastern	120.15	30.27	stool	Illumina HiSeq 2000	30923648	25079328
ERRmerged11	male	36	Han	Hangzhou (Zhejiang Province)	Urban	Eastern	120.15	30.27	stool	Illumina HiSeq 2000	40664902	25079328
ERRmerged12	male	41	Han	Hangzhou (Zhejiang Province)	Urban	Eastern	120.15	30.27	stool	Illumina HiSeq 2000	27412486	25079328
ERRmerged13	male	37	Han	Hangzhou (Zhejiang Province)	Urban	Eastern	120.15	30.27	stool	Illumina HiSeq 2000	32540766	25079328
ERRmerged14	male	58	Han	Hangzhou (Zhejiang Province)	Urban	Eastern	120.15	30.27	stool	Illumina HiSeq 2000	35479614	25079328
ERRmerged15	female	41	Han	Hangzhou (Zhejiang Province)	Urban	Eastern	120.15	30.27	stool	Illumina HiSeq 2000	57318030	25079328
ERRmerged16	male	47	Han	Hangzhou (Zhejiang Province)	Urban	Eastern	120.15	30.27	stool	Illumina HiSeq 2000	25084650	25079328
ERRmerged17	male	37	Han	Hangzhou (Zhejiang Province)	Urban	Eastern	120.15	30.27	stool	Illumina HiSeq 2000	55428808	25079328
ERRmerged18	male	32	Han	Hangzhou (Zhejiang Province)	Urban	Eastern	120.15	30.27	stool	Illumina HiSeq 2000	20283680	25079328
ERRmerged19	female	23	Han	Hangzhou (Zhejiang Province)	Urban	Eastern	120.15	30.27	stool	Illumina HiSeq 2000	29524442	25079328
ERRmerged2	male	56	Han	Hangzhou (Zhejiang Province)	Urban	Eastern	120.15	30.27	stool	Illumina HiSeq 2000	62286784	25079328
ERRmerged20	female	38	Han	Hangzhou (Zhejiang Province)	Urban	Eastern	120.15	30.27	stool	Illumina HiSeq 2000	50002826	25079328
ERRmerged21	male	34	Han	Hangzhou (Zhejiang Province)	Urban	Eastern	120.15	30.27	stool	Illumina HiSeq 2000	15002824	25079328
ERRmerged22	male	70	Han	Hangzhou (Zhejiang Province)	Urban	Eastern	120.15	30.27	stool	Illumina HiSeq 2000	17640096	25079328
ERRmerged23	male	35	Han	Hangzhou (Zhejiang Province)	Urban	Eastern	120.15	30.27	stool	Illumina HiSeq 2000	16229756	25079328
ERRmerged24	male	52	Han	Hangzhou (Zhejiang Province)	Urban	Eastern	120.15	30.27	stool	Illumina HiSeq 2000	18210454	25079328
ERRmerged25	male	56	Han	Hangzhou (Zhejiang Province)	Urban	Eastern	120.15	30.27	stool	Illumina HiSeq 2000	12359416	25079328
ERRmerged26	male	49	Han	Hangzhou (Zhejiang Province)	Urban	Eastern	120.15	30.27	stool	Illumina HiSeq 2000	12365028	25079328
ERRmerged27	male	30	Han	Hangzhou (Zhejiang Province)	Urban	Eastern	120.15	30.27	stool	Illumina HiSeq 2000	11993422	25079328
ERRmerged28	female	42	Han	Hangzhou (Zhejiang Province)	Urban	Eastern	120.15	30.27	stool	Illumina HiSeq 2000	12955868	25079328
ERRmerged29	female	34	Han	Hangzhou (Zhejiang Province)	Urban	Eastern	120.15	30.27	stool	Illumina HiSeq 2000	12232812	25079328
ERRmerged3	female	41	Han	Hangzhou (Zhejiang Province)	Urban	Eastern	120.15	30.27	stool	Illumina HiSeq 2000	37166912	25079328
ERRmerged4	male	46	Han	Hangzhou (Zhejiang Province)	Urban	Eastern	120.15	30.27	stool	Illumina HiSeq 2000	29592746	25079328
ERRmerged5	male	43	Han	Hangzhou (Zhejiang Province)	Urban	Eastern	120.15	30.27	stool	Illumina HiSeq 2000	28435278	25079328
ERRmerged6	male	57	Han	Hangzhou (Zhejiang Province)	Urban	Eastern	120.15	30.27	stool	Illumina HiSeq 2000	42136634	25079328
ERRmerged7	female	49	Han	Hangzhou (Zhejiang Province)	Urban	Eastern	120.15	30.27	stool	Illumina HiSeq 2000	25117382	25079328
ERRmerged8	male	45	Han	Hangzhou (Zhejiang Province)	Urban	Eastern	120.15	30.27	stool	Illumina HiSeq 2000	22241826	25079328
ERRmerged9	female	45	Han	Hangzhou (Zhejiang Province)	Urban	Eastern	120.15	30.27	stool	Illumina HiSeq 2000	34029172	25079328
H.U.HK.1	male	42	Han	Hongkong	Urban	Eastern	114.15	22.15	stool	Illumina NovaSeq 6000	80851220	32956679
H.U.HK.11	male	31	Han	Hongkong	Urban	Eastern	114.15	22.15	stool	Illumina NovaSeq 6000	88273086	32956679
H.U.HK.12	male	68	Han	Hongkong	Urban	Eastern	114.15	22.15	stool	Illumina NovaSeq 6000	90035154	32956679
H.U.HK.13	male	68	Han	Hongkong	Urban	Eastern	114.15	22.15	stool	Illumina NovaSeq 6000	85289764	32956679
H.U.HK.14	female	55	Han	Hongkong	Urban	Eastern	114.15	22.15	stool	Illumina NovaSeq 6000	74462978	32956679
H.U.HK.15	female	36	Han	Hongkong	Urban	Eastern	114.15	22.15	stool	Illumina NovaSeq 6000	85389454	32956679
H.U.HK.16	male	34	Han	Hongkong	Urban	Eastern	114.15	22.15	stool	Illumina NovaSeq 6000	86511100	32956679
H.U.HK.18	male	50	Han	Hongkong	Urban	Eastern	114.15	22.15	stool	Illumina NovaSeq 6000	93871684	32956679
H.U.HK.19	female	36	Han	Hongkong	Urban	Eastern	114.15	22.15	stool	Illumina NovaSeq 6000	69751602	32956679
H.U.HK.2	female	43	Han	Hongkong	Urban	Eastern	114.15	22.15	stool	Illumina NovaSeq 6000	87595886	32956679
H.U.HK.20	male	35	Han	Hongkong	Urban	Eastern	114.15	22.15	stool	Illumina NovaSeq 6000	80358830	32956679
H.U.HK.21	male	26	Han	Hongkong	Urban	Eastern	114.15	22.15	stool	Illumina NovaSeq 6000	81923094	32956679
H.U.HK.22	male	40	Han	Hongkong	Urban	Eastern	114.15	22.15	stool	Illumina NovaSeq 6000	77783996	32956679
H.U.HK.23	male	47	Han	Hongkong	Urban	Eastern	114.15	22.15	stool	Illumina NovaSeq 6000	88108674	32956679
H.U.HK.24	female	33	Han	Hongkong	Urban	Eastern	114.15	22.15	stool	Illumina NovaSeq 6000	89913654	32956679
H.U.HK.25	female	33	Han	Hongkong	Urban	Eastern	114.15	22.15	stool	Illumina NovaSeq 6000	90764752	32956679
H.U.HK.26	male	52	Han	Hongkong	Urban	Eastern	114.15	22.15	stool	Illumina NovaSeq 6000	99935770	32956679
H.U.HK.27	female	32	Han	Hongkong	Urban	Eastern	114.15	22.15	stool	Illumina NovaSeq 6000	87102468	32956679
H.U.HK.29	male	51	Han	Hongkong	Urban	Eastern	114.15	22.15	stool	Illumina NovaSeq 6000	95518176	32956679
H.U.HK.30	male	35	Han	Hongkong	Urban	Eastern	114.15	22.15	stool	Illumina NovaSeq 6000	83710032	32956679
H.U.HK.31	male	29	Han	Hongkong	Urban	Eastern	114.15	22.15	stool	Illumina NovaSeq 6000	86513570	32956679
H.U.HK.32	female	23	Han	Hongkong	Urban	Eastern	114.15	22.15	stool	Illumina NovaSeq 6000	102692474	32956679
H.U.HK.33	male	23	Han	Hongkong	Urban	Eastern	114.15	22.15	stool	Illumina NovaSeq 6000	84855812	32956679
H.U.HK.34	female	22	Han	Hongkong	Urban	Eastern	114.15	22.15	stool	Illumina NovaSeq 6000	63968260	32956679
H.U.HK.35	female	22	Han	Hongkong	Urban	Eastern	114.15	22.15	stool	Illumina NovaSeq 6000	81594334	32956679
H.U.HK.36	female	30	Han	Hongkong	Urban	Eastern	114.15	22.15	stool	Illumina NovaSeq 6000	76853430	32956679
H.U.HK.37	male	46	Han	Hongkong	Urban	Eastern	114.15	22.15	stool	Illumina NovaSeq 6000	98222324	32956679
H.U.HK.38	male	48	Han	Hongkong	Urban	Eastern	114.15	22.15	stool	Illumina NovaSeq 6000	70573842	32956679
H.U.HK.39	female	48	Han	Hongkong	Urban	Eastern	114.15	22.15	stool	Illumina NovaSeq 6000	98667486	32956679
H.U.HK.40	male	46	Han	Hongkong	Urban	Eastern	114.15	22.15	stool	Illumina NovaSeq 6000	107990672	32956679
H.U.HK.41	female	48	Han	Hongkong	Urban	Eastern	114.15	22.15	stool	Illumina NovaSeq 6000	88755624	32956679
H.U.HK.42	female	48	Han	Hongkong	Urban	Eastern	114.15	22.15	stool	Illumina NovaSeq 6000	115141024	32956679
H.U.HK.43	female	21	Han	Hongkong	Urban	Eastern	114.15	22.15	stool	Illumina NovaSeq 6000	82870454	32956679
H.U.HK.44	female	33	Han	Hongkong	Urban	Eastern	114.15	22.15	stool	Illumina NovaSeq 6000	78303252	32956679
H.U.HK.45	male	25	Han	Hongkong	Urban	Eastern	114.15	22.15	stool	Illumina NovaSeq 6000	111869238	32956679
H.U.HK.46	female	22	Han	Hongkong	Urban	Eastern	114.15	22.15	stool	Illumina NovaSeq 6000	86965184	32956679
H.U.HK.47	female	48	Han	Hongkong	Urban	Eastern	114.15	22.15	stool	Illumina NovaSeq 6000	104711810	32956679
H.U.HK.48	male	23	Han	Hongkong	Urban	Eastern	114.15	22.15	stool	Illumina NovaSeq 6000	83227974	32956679
H.U.HK.49	male	21	Han	Hongkong	Urban	Eastern	114.15	22.15	stool	Illumina NovaSeq 6000	85309748	32956679
H.U.HK.5	female	32	Han	Hongkong	Urban	Eastern	114.15	22.15	stool	Illumina NovaSeq 6000	92011782	32956679
H.U.HK.50	male	40	Han	Hongkong	Urban	Eastern	114.15	22.15	stool	Illumina NovaSeq 6000	91036946	32956679
H.U.HK.51	male	21	Han	Hongkong	Urban	Eastern	114.15	22.15	stool	Illumina NovaSeq 6000	98575190	32956679
H.U.HK.52	male	47	Han	Hongkong	Urban	Eastern	114.15	22.15	stool	Illumina NovaSeq 6000	101125414	32956679
H.U.HK.53	male	48	Han	Hongkong	Urban	Eastern	114.15	22.15	stool	Illumina NovaSeq 6000	89409620	32956679
H.U.HK.54	male	50	Han	Hongkong	Urban	Eastern	114.15	22.15	stool	Illumina NovaSeq 6000	90184358	32956679
H.U.HK.55	male	48	Han	Hongkong	Urban	Eastern	114.15	22.15	stool	Illumina NovaSeq 6000	84523490	32956679
H.U.HK.56	female	49	Han	Hongkong	Urban	Eastern	114.15	22.15	stool	Illumina NovaSeq 6000	97108982	32956679
H.U.HK.57	female	46	Han	Hongkong	Urban	Eastern	114.15	22.15	stool	Illumina NovaSeq 6000	114888868	32956679
H.U.HK.58	female	22	Han	Hongkong	Urban	Eastern	114.15	22.15	stool	Illumina NovaSeq 6000	75852096	32956679
H.U.HK.59	female	24	Han	Hongkong	Urban	Eastern	114.15	22.15	stool	Illumina NovaSeq 6000	90241804	32956679
H.U.HK.60	male	25	Han	Hongkong	Urban	Eastern	114.15	22.15	stool	Illumina NovaSeq 6000	94283576	32956679
H.U.HK.61	male	46	Han	Hongkong	Urban	Eastern	114.15	22.15	stool	Illumina NovaSeq 6000	81089506	32956679
H.U.HK.8	male	51	Han	Hongkong	Urban	Eastern	114.15	22.15	stool	Illumina NovaSeq 6000	85955954	32956679
H.U.HK.9	female	31	Han	Hongkong	Urban	Eastern	114.15	22.15	stool	Illumina NovaSeq 6000	110151172	32956679
SRR16100415	NA	NA	NA	Shanghai	Urban	Eastern	121.29	31.14	stool	Illumina NovaSeq 6000	90781634	36475759
SRR16100426	NA	NA	NA	Shanghai	Urban	Eastern	121.29	31.14	stool	Illumina NovaSeq 6000	76336590	36475759
SRR16100428	NA	NA	NA	Shanghai	Urban	Eastern	121.29	31.14	stool	Illumina NovaSeq 6000	85780036	36475759
SRR16100439	NA	NA	NA	Shanghai	Urban	Eastern	121.29	31.14	stool	Illumina NovaSeq 6000	92485534	36475759
SRR16100442	NA	NA	NA	Shanghai	Urban	Eastern	121.29	31.14	stool	Illumina NovaSeq 6000	91626134	36475759
SRR16100444	NA	NA	NA	Shanghai	Urban	Eastern	121.29	31.14	stool	Illumina NovaSeq 6000	83415936	36475759
SRR16100445	NA	NA	NA	Shanghai	Urban	Eastern	121.29	31.14	stool	Illumina NovaSeq 6000	72937356	36475759
SRR16100448	NA	NA	NA	Shanghai	Urban	Eastern	121.29	31.14	stool	Illumina NovaSeq 6000	71189498	36475759
SRR16100451	NA	NA	NA	Shanghai	Urban	Eastern	121.29	31.14	stool	Illumina NovaSeq 6000	66717952	36475759
SRR16100452	NA	NA	NA	Shanghai	Urban	Eastern	121.29	31.14	stool	Illumina NovaSeq 6000	68919758	36475759
SRR16100453	NA	NA	NA	Shanghai	Urban	Eastern	121.29	31.14	stool	Illumina NovaSeq 6000	69362384	36475759
SRR16100454	NA	NA	NA	Shanghai	Urban	Eastern	121.29	31.14	stool	Illumina NovaSeq 6000	68531992	36475759
SRR16100455	NA	NA	NA	Shanghai	Urban	Eastern	121.29	31.14	stool	Illumina NovaSeq 6000	68597750	36475759
SRR16100456	NA	NA	NA	Shanghai	Urban	Eastern	121.29	31.14	stool	Illumina NovaSeq 6000	72556794	36475759
SRR16100461	NA	NA	NA	Shanghai	Urban	Eastern	121.29	31.14	stool	Illumina NovaSeq 6000	93395110	36475759
SRR16100462	NA	NA	NA	Shanghai	Urban	Eastern	121.29	31.14	stool	Illumina NovaSeq 6000	79648718	36475759
SRR16100465	NA	NA	NA	Shanghai	Urban	Eastern	121.29	31.14	stool	Illumina NovaSeq 6000	89575626	36475759
SRR16100467	NA	NA	NA	Shanghai	Urban	Eastern	121.29	31.14	stool	Illumina NovaSeq 6000	89949986	36475759
SRR16100468	NA	NA	NA	Shanghai	Urban	Eastern	121.29	31.14	stool	Illumina NovaSeq 6000	86393136	36475759
SRR16100506	NA	NA	NA	Shanghai	Urban	Eastern	121.29	31.14	stool	Illumina NovaSeq 6000	92454336	36475759
SRR16100508	NA	NA	NA	Shanghai	Urban	Eastern	121.29	31.14	stool	Illumina NovaSeq 6000	78758604	36475759
SRR16100510	NA	NA	NA	Shanghai	Urban	Eastern	121.29	31.14	stool	Illumina NovaSeq 6000	86552296	36475759
SRR16100511	NA	NA	NA	Shanghai	Urban	Eastern	121.29	31.14	stool	Illumina NovaSeq 6000	78914506	36475759
SRR16100514	NA	NA	NA	Shanghai	Urban	Eastern	121.29	31.14	stool	Illumina NovaSeq 6000	89593632	36475759
SRR17790811.lite.1	male	34	NA	Beijing	Urban	Eastern	116.2	39.56	stool	Illumina HiSeq 2000	40269740	36453887
SRR17790812.lite.1	male	34	NA	Beijing	Urban	Eastern	116.2	39.56	stool	Illumina HiSeq 2000	53091030	36453887
SRR17790813.lite.1	male	34	NA	Beijing	Urban	Eastern	116.2	39.56	stool	Illumina HiSeq 2000	47261702	36453887
SRR17790814.lite.1	male	34	NA	Beijing	Urban	Eastern	116.2	39.56	stool	Illumina HiSeq 2000	61810684	36453887
SRR17790815.lite.1	male	34	NA	Beijing	Urban	Eastern	116.2	39.56	stool	Illumina HiSeq 2000	55018192	36453887
SRR17790816.lite.1	male	34	NA	Beijing	Urban	Eastern	116.2	39.56	stool	Illumina HiSeq 2000	60806670	36453887
SRR17790817.lite.1	male	34	NA	Beijing	Urban	Eastern	116.2	39.56	stool	Illumina HiSeq 2000	45195438	36453887
SRR17790818.lite.1	male	34	NA	Beijing	Urban	Eastern	116.2	39.56	stool	Illumina HiSeq 2000	55999606	36453887
SRR17790819.lite.1	male	34	NA	Beijing	Urban	Eastern	116.2	39.56	stool	Illumina HiSeq 2000	57639800	36453887
SRR17790820.lite.1	male	34	NA	Beijing	Urban	Eastern	116.2	39.56	stool	Illumina HiSeq 2000	31089994	36453887
SRR17790821.lite.1	male	34	NA	Beijing	Urban	Eastern	116.2	39.56	stool	Illumina HiSeq 2000	52208868	36453887
SRR17790822.lite.1	male	34	NA	Beijing	Urban	Eastern	116.2	39.56	stool	Illumina HiSeq 2000	59454206	36453887
SRR17790823.lite.1	male	34	NA	Beijing	Urban	Eastern	116.2	39.56	stool	Illumina HiSeq 2000	49838222	36453887
SRR17790824.lite.1	male	34	NA	Beijing	Urban	Eastern	116.2	39.56	stool	Illumina HiSeq 2000	74540920	36453887
SRR17790825.lite.1	male	34	NA	Beijing	Urban	Eastern	116.2	39.56	stool	Illumina HiSeq 2000	36212608	36453887
SRR17790826.lite.1	male	34	NA	Beijing	Urban	Eastern	116.2	39.56	stool	Illumina HiSeq 2000	65434602	36453887
SRR17790827.lite.1	male	34	NA	Beijing	Urban	Eastern	116.2	39.56	stool	Illumina HiSeq 2000	52036758	36453887
SRR17790828.lite.1	male	34	NA	Beijing	Urban	Eastern	116.2	39.56	stool	Illumina HiSeq 2000	32420140	36453887
SRR17790829.lite.1	male	34	NA	Beijing	Urban	Eastern	116.2	39.56	stool	Illumina HiSeq 2000	73322548	36453887
SRR17790830.lite.1	male	34	NA	Beijing	Urban	Eastern	116.2	39.56	stool	Illumina HiSeq 2000	49452032	36453887
SRR17790831.lite.1	male	34	NA	Beijing	Urban	Eastern	116.2	39.56	stool	Illumina HiSeq 2000	41986400	36453887
SRR17790832.lite.1	male	34	NA	Beijing	Urban	Eastern	116.2	39.56	stool	Illumina HiSeq 2000	74886508	36453887
SRR17790833.lite.1	male	34	NA	Beijing	Urban	Eastern	116.2	39.56	stool	Illumina HiSeq 2000	42353788	36453887
SRR17790834.lite.1	male	34	NA	Beijing	Urban	Eastern	116.2	39.56	stool	Illumina HiSeq 2000	50446980	36453887
SRR17790835.lite.1	male	34	NA	Beijing	Urban	Eastern	116.2	39.56	stool	Illumina HiSeq 2000	54342028	36453887
SRR17790836.lite.1	male	34	NA	Beijing	Urban	Eastern	116.2	39.56	stool	Illumina HiSeq 2000	62937278	36453887
SRR17790837.lite.1	male	34	NA	Beijing	Urban	Eastern	116.2	39.56	stool	Illumina HiSeq 2000	37740670	36453887
SRR17790838.lite.1	male	34	NA	Beijing	Urban	Eastern	116.2	39.56	stool	Illumina HiSeq 2000	49688196	36453887
SRR17790839.lite.1	male	34	NA	Beijing	Urban	Eastern	116.2	39.56	stool	Illumina HiSeq 2000	49100766	36453887
SRR17790840.lite.1	male	34	NA	Beijing	Urban	Eastern	116.2	39.56	stool	Illumina HiSeq 2000	44793530	36453887
SRR17790841.lite.1	male	34	NA	Beijing	Urban	Eastern	116.2	39.56	stool	Illumina HiSeq 2000	51112720	36453887
SRR17790842.lite.1	male	34	NA	Beijing	Urban	Eastern	116.2	39.56	stool	Illumina HiSeq 2000	51488422	36453887
SRR17790843.lite.1	male	34	NA	Beijing	Urban	Eastern	116.2	39.56	stool	Illumina HiSeq 2000	62506032	36453887
SRR17790844.lite.1	male	34	NA	Beijing	Urban	Eastern	116.2	39.56	stool	Illumina HiSeq 2000	44061522	36453887
SRR17790845.lite.1	male	34	NA	Beijing	Urban	Eastern	116.2	39.56	stool	Illumina HiSeq 2000	49864292	36453887
SRR17790846.lite.1	male	34	NA	Beijing	Urban	Eastern	116.2	39.56	stool	Illumina HiSeq 2000	39120126	36453887
SRR17790847.lite.1	male	34	NA	Beijing	Urban	Eastern	116.2	39.56	stool	Illumina HiSeq 2000	50909036	36453887
SRR17790848.lite.1	male	34	NA	Beijing	Urban	Eastern	116.2	39.56	stool	Illumina HiSeq 2000	35757262	36453887
SRR17790849.lite.1	male	34	NA	Beijing	Urban	Eastern	116.2	39.56	stool	Illumina HiSeq 2000	46742428	36453887
SRR17790850.lite.1	male	34	NA	Beijing	Urban	Eastern	116.2	39.56	stool	Illumina HiSeq 2000	46456736	36453887
SRR17790851.lite.1	male	34	NA	Beijing	Urban	Eastern	116.2	39.56	stool	Illumina HiSeq 2000	64237528	36453887
SRR17790852.lite.1	male	34	NA	Beijing	Urban	Eastern	116.2	39.56	stool	Illumina HiSeq 2000	57858944	36453887
SRR17790853.lite.1	male	34	NA	Beijing	Urban	Eastern	116.2	39.56	stool	Illumina HiSeq 2000	50534782	36453887
SRR17790854.lite.1	male	34	NA	Beijing	Urban	Eastern	116.2	39.56	stool	Illumina HiSeq 2000	77655532	36453887
SRR17790855.lite.1	male	34	NA	Beijing	Urban	Eastern	116.2	39.56	stool	Illumina HiSeq 2000	37798452	36453887
SRR17790856.lite.1	male	34	NA	Beijing	Urban	Eastern	116.2	39.56	stool	Illumina HiSeq 2000	54065706	36453887
SRR17790857.lite.1	male	34	NA	Beijing	Urban	Eastern	116.2	39.56	stool	Illumina HiSeq 2000	76467630	36453887
SRR17790858.lite.1	male	34	NA	Beijing	Urban	Eastern	116.2	39.56	stool	Illumina HiSeq 2000	103549822	36453887
SRR17790859.lite.1	male	34	NA	Beijing	Urban	Eastern	116.2	39.56	stool	Illumina HiSeq 2000	62854682	36453887
SRR17790860.lite.1	male	34	NA	Beijing	Urban	Eastern	116.2	39.56	stool	Illumina HiSeq 2000	45539272	36453887
SRR17790861.lite.1	male	34	NA	Beijing	Urban	Eastern	116.2	39.56	stool	Illumina HiSeq 2000	73024572	36453887
SRR17790862.lite.1	male	34	NA	Beijing	Urban	Eastern	116.2	39.56	stool	Illumina HiSeq 2000	84157992	36453887
SRR17790863.lite.1	male	34	NA	Beijing	Urban	Eastern	116.2	39.56	stool	Illumina HiSeq 2000	47034698	36453887
SRR17790864.lite.1	male	34	NA	Beijing	Urban	Eastern	116.2	39.56	stool	Illumina HiSeq 2000	52551078	36453887
SRR17790865.lite.1	male	34	NA	Beijing	Urban	Eastern	116.2	39.56	stool	Illumina HiSeq 2000	74138510	36453887
SRR17790866.lite.1	male	34	NA	Beijing	Urban	Eastern	116.2	39.56	stool	Illumina HiSeq 2000	71974364	36453887
SRR17790867.lite.1	male	34	NA	Beijing	Urban	Eastern	116.2	39.56	stool	Illumina HiSeq 2000	64934146	36453887
SRR17790868.lite.1	male	34	NA	Beijing	Urban	Eastern	116.2	39.56	stool	Illumina HiSeq 2000	40878368	36453887
SRR17790869.lite.1	male	34	NA	Beijing	Urban	Eastern	116.2	39.56	stool	Illumina HiSeq 2000	29902346	36453887
SRR17790870.lite.1	male	34	NA	Beijing	Urban	Eastern	116.2	39.56	stool	Illumina HiSeq 2000	64497154	36453887
SRR17790871.lite.1	male	34	NA	Beijing	Urban	Eastern	116.2	39.56	stool	Illumina HiSeq 2000	61825198	36453887
SRR17790872.lite.1	male	34	NA	Beijing	Urban	Eastern	116.2	39.56	stool	Illumina HiSeq 2000	46959694	36453887
SRR17790873.lite.1	male	34	NA	Beijing	Urban	Eastern	116.2	39.56	stool	Illumina HiSeq 2000	49801050	36453887
SRR17790874.lite.1	male	34	NA	Beijing	Urban	Eastern	116.2	39.56	stool	Illumina HiSeq 2000	52975934	36453887
SRR17790875.lite.1	male	34	NA	Beijing	Urban	Eastern	116.2	39.56	stool	Illumina HiSeq 2000	62472656	36453887
SRR17790876.lite.1	male	34	NA	Beijing	Urban	Eastern	116.2	39.56	stool	Illumina HiSeq 2000	67869956	36453887
SRR17790877.lite.1	male	34	NA	Beijing	Urban	Eastern	116.2	39.56	stool	Illumina HiSeq 2000	42976326	36453887
SRR17790878.lite.1	male	34	NA	Beijing	Urban	Eastern	116.2	39.56	stool	Illumina HiSeq 2000	47405332	36453887
SRR17790879.lite.1	male	34	NA	Beijing	Urban	Eastern	116.2	39.56	stool	Illumina HiSeq 2000	65178656	36453887
SRR17790880.lite.1	male	34	NA	Beijing	Urban	Eastern	116.2	39.56	stool	Illumina HiSeq 2000	49341844	36453887
SRR17790881.lite.1	male	34	NA	Beijing	Urban	Eastern	116.2	39.56	stool	Illumina HiSeq 2000	46760722	36453887
SRR17790887.lite.1	male	34	NA	Beijing	Urban	Eastern	116.2	39.56	stool	Illumina HiSeq 2000	79319534	36453887
SRR17790895.lite.1	male	34	NA	Beijing	Urban	Eastern	116.2	39.56	stool	Illumina HiSeq 2000	51718452	36453887
SRR17790897.lite.1	male	34	NA	Beijing	Urban	Eastern	116.2	39.56	stool	Illumina HiSeq 2000	32490308	36453887
SRR17790898.lite.1	male	34	NA	Beijing	Urban	Eastern	116.2	39.56	stool	Illumina HiSeq 2000	32848734	36453887
SRR17790899.lite.1	male	34	NA	Beijing	Urban	Eastern	116.2	39.56	stool	Illumina HiSeq 2000	56539988	36453887
SRR17790913.lite.1	male	34	NA	Beijing	Urban	Eastern	116.2	39.56	stool	Illumina HiSeq 2000	62794272	36453887
SRR17790924.lite.1	male	34	NA	Beijing	Urban	Eastern	116.2	39.56	stool	Illumina HiSeq 2000	13691818	36453887
SRR17790930.lite.1	male	34	NA	Beijing	Urban	Eastern	116.2	39.56	stool	Illumina HiSeq 2000	43933212	36453887
SRR17790931.lite.1	male	34	NA	Beijing	Urban	Eastern	116.2	39.56	stool	Illumina HiSeq 2000	51229484	36453887
SRR17790932.lite.1	male	34	NA	Beijing	Urban	Eastern	116.2	39.56	stool	Illumina HiSeq 2000	41559976	36453887
SRR17790933.lite.1	male	34	NA	Beijing	Urban	Eastern	116.2	39.56	stool	Illumina HiSeq 2000	80166574	36453887
SRR17790934.lite.1	male	34	NA	Beijing	Urban	Eastern	116.2	39.56	stool	Illumina HiSeq 2000	102025488	36453887
SRR17790935.lite.1	male	34	NA	Beijing	Urban	Eastern	116.2	39.56	stool	Illumina HiSeq 2000	40646074	36453887
SRR17790937.lite.1	male	34	NA	Beijing	Urban	Eastern	116.2	39.56	stool	Illumina HiSeq 2000	41517978	36453887
SRR17790938.lite.1	male	34	NA	Beijing	Urban	Eastern	116.2	39.56	stool	Illumina HiSeq 2000	54872826	36453887
SRR17790959.lite.1	male	34	NA	Beijing	Urban	Eastern	116.2	39.56	stool	Illumina HiSeq 2000	49598690	36453887
SRR17790967.lite.1	male	34	NA	Beijing	Urban	Eastern	116.2	39.56	stool	Illumina HiSeq 2000	60440476	36453887
SRR17790969.lite.1	male	34	NA	Beijing	Urban	Eastern	116.2	39.56	stool	Illumina HiSeq 2000	76462850	36453887
SRR17790970.lite.1	male	34	NA	Beijing	Urban	Eastern	116.2	39.56	stool	Illumina HiSeq 2000	41134328	36453887
SRR17790971.lite.1	male	34	NA	Beijing	Urban	Eastern	116.2	39.56	stool	Illumina HiSeq 2000	43488334	36453887
SRR17790972.lite.1	male	34	NA	Beijing	Urban	Eastern	116.2	39.56	stool	Illumina HiSeq 2000	48205524	36453887
SRR17790973.lite.1	male	34	NA	Beijing	Urban	Eastern	116.2	39.56	stool	Illumina HiSeq 2000	3852918	36453887
SRR17790974.lite.1	male	34	NA	Beijing	Urban	Eastern	116.2	39.56	stool	Illumina HiSeq 2000	70022988	36453887
SRR17790975.lite.1	male	34	NA	Beijing	Urban	Eastern	116.2	39.56	stool	Illumina HiSeq 2000	167827602	36453887
SRR17790976.lite.1	male	34	NA	Beijing	Urban	Eastern	116.2	39.56	stool	Illumina HiSeq 2000	44351702	36453887
SRR17790977.lite.1	male	34	NA	Beijing	Urban	Eastern	116.2	39.56	stool	Illumina HiSeq 2000	105576222	36453887
SRR17790978.lite.1	male	34	NA	Beijing	Urban	Eastern	116.2	39.56	stool	Illumina HiSeq 2000	55125434	36453887
SRR17790979.lite.1	male	34	NA	Beijing	Urban	Eastern	116.2	39.56	stool	Illumina HiSeq 2000	40620016	36453887
SRR17790980.lite.1	male	34	NA	Beijing	Urban	Eastern	116.2	39.56	stool	Illumina HiSeq 2000	48634748	36453887
SRR17790981.lite.1	male	34	NA	Beijing	Urban	Eastern	116.2	39.56	stool	Illumina HiSeq 2000	66561948	36453887
SRR17790982.lite.1	male	34	NA	Beijing	Urban	Eastern	116.2	39.56	stool	Illumina HiSeq 2000	28946938	36453887
SRR17790983.lite.1	male	34	NA	Beijing	Urban	Eastern	116.2	39.56	stool	Illumina HiSeq 2000	50193146	36453887
SRR17790984.lite.1	male	34	NA	Beijing	Urban	Eastern	116.2	39.56	stool	Illumina HiSeq 2000	34823916	36453887
SRR17790985.lite.1	male	34	NA	Beijing	Urban	Eastern	116.2	39.56	stool	Illumina HiSeq 2000	21573110	36453887
SRR17790986.lite.1	male	34	NA	Beijing	Urban	Eastern	116.2	39.56	stool	Illumina HiSeq 2000	45570892	36453887
SRR17790987.lite.1	male	61	NA	Wuxi (Jiangsu Province)	Urban	Eastern	120.29	31.56	stool	Illumina HiSeq 2000	49845954	36453887
SRR17790988.lite.1	male	61	NA	Wuxi (Jiangsu Province)	Urban	Eastern	120.29	31.56	stool	Illumina HiSeq 2000	46535284	36453887
SRR17790989.lite.1	male	61	NA	Wuxi (Jiangsu Province)	Urban	Eastern	120.29	31.56	stool	Illumina HiSeq 2000	46671188	36453887
SRR17790990.lite.1	male	61	NA	Wuxi (Jiangsu Province)	Urban	Eastern	120.29	31.56	stool	Illumina HiSeq 2000	50892834	36453887
SRR17790991.lite.1	male	61	NA	Wuxi (Jiangsu Province)	Urban	Eastern	120.29	31.56	stool	Illumina HiSeq 2000	46419712	36453887
SRR17790992.lite.1	male	34	NA	Beijing	Urban	Eastern	116.2	39.56	stool	Illumina HiSeq 2000	42903062	36453887
SRR17790993.lite.1	male	61	NA	Wuxi (Jiangsu Province)	Urban	Eastern	120.29	31.56	stool	Illumina HiSeq 2000	48929822	36453887
SRR17790994.lite.1	male	61	NA	Wuxi (Jiangsu Province)	Urban	Eastern	120.29	31.56	stool	Illumina HiSeq 2000	49700826	36453887
SRR17790995.lite.1	male	61	NA	Wuxi (Jiangsu Province)	Urban	Eastern	120.29	31.56	stool	Illumina HiSeq 2000	50505594	36453887
SRR17790996.lite.1	male	61	NA	Wuxi (Jiangsu Province)	Urban	Eastern	120.29	31.56	stool	Illumina HiSeq 2000	43491104	36453887
SRR17790997.lite.1	male	61	NA	Wuxi (Jiangsu Province)	Urban	Eastern	120.29	31.56	stool	Illumina HiSeq 2000	47307690	36453887
SRR17790998.lite.1	male	61	NA	Wuxi (Jiangsu Province)	Urban	Eastern	120.29	31.56	stool	Illumina HiSeq 2000	50485694	36453887
SRR17790999.lite.1	male	61	NA	Wuxi (Jiangsu Province)	Urban	Eastern	120.29	31.56	stool	Illumina HiSeq 2000	37459640	36453887
SRR17791000.lite.1	male	61	NA	Wuxi (Jiangsu Province)	Urban	Eastern	120.29	31.56	stool	Illumina HiSeq 2000	48685314	36453887
SRR17791001.lite.1	male	61	NA	Wuxi (Jiangsu Province)	Urban	Eastern	120.29	31.56	stool	Illumina HiSeq 2000	49426160	36453887
SRR17791002.lite.1	male	61	NA	Wuxi (Jiangsu Province)	Urban	Eastern	120.29	31.56	stool	Illumina HiSeq 2000	44966718	36453887
SRR17791003.lite.1	male	34	NA	Beijing	Urban	Eastern	116.2	39.56	stool	Illumina HiSeq 2000	47829368	36453887
SRR17791004.lite.1	male	61	NA	Wuxi (Jiangsu Province)	Urban	Eastern	120.29	31.56	stool	Illumina HiSeq 2000	40713542	36453887
SRR17791005.lite.1	male	61	NA	Wuxi (Jiangsu Province)	Urban	Eastern	120.29	31.56	stool	Illumina HiSeq 2000	56223500	36453887
SRR17791006.lite.1	male	61	NA	Wuxi (Jiangsu Province)	Urban	Eastern	120.29	31.56	stool	Illumina HiSeq 2000	39248070	36453887
SRR17791007.lite.1	male	34	NA	Beijing	Urban	Eastern	116.2	39.56	stool	Illumina HiSeq 2000	46621436	36453887
SRR17791008.lite.1	male	61	NA	Wuxi (Jiangsu Province)	Urban	Eastern	120.29	31.56	stool	Illumina HiSeq 2000	36407056	36453887
SRR17791009.lite.1	male	34	NA	Beijing	Urban	Eastern	116.2	39.56	stool	Illumina HiSeq 2000	61088188	36453887
SRR17791010.lite.1	male	34	NA	Beijing	Urban	Eastern	116.2	39.56	stool	Illumina HiSeq 2000	40937468	36453887
SRR17791011.lite.1	male	34	NA	Beijing	Urban	Eastern	116.2	39.56	stool	Illumina HiSeq 2000	47062888	36453887
SRR17791012.lite.1	male	34	NA	Beijing	Urban	Eastern	116.2	39.56	stool	Illumina HiSeq 2000	43435198	36453887
SRR17791013.lite.1	male	34	NA	Beijing	Urban	Eastern	116.2	39.56	stool	Illumina HiSeq 2000	44110692	36453887
SRR17791014.lite.1	male	34	NA	Beijing	Urban	Eastern	116.2	39.56	stool	Illumina HiSeq 2000	41566304	36453887
SRR17791015.lite.1	male	34	NA	Beijing	Urban	Eastern	116.2	39.56	stool	Illumina HiSeq 2000	44970286	36453887
SRR17791016.lite.1	male	34	NA	Beijing	Urban	Eastern	116.2	39.56	stool	Illumina HiSeq 2000	72958000	36453887
SRR17791017.lite.1	male	34	NA	Beijing	Urban	Eastern	116.2	39.56	stool	Illumina HiSeq 2000	63967338	36453887
SRR17791018.lite.1	male	34	NA	Beijing	Urban	Eastern	116.2	39.56	stool	Illumina HiSeq 2000	59631358	36453887
SRR17791019.lite.1	male	34	NA	Beijing	Urban	Eastern	116.2	39.56	stool	Illumina HiSeq 2000	59281006	36453887
SRR17791020.lite.1	male	34	NA	Beijing	Urban	Eastern	116.2	39.56	stool	Illumina HiSeq 2000	50179756	36453887
SRR17791021.lite.1	male	34	NA	Beijing	Urban	Eastern	116.2	39.56	stool	Illumina HiSeq 2000	71892408	36453887
SRR17791022.lite.1	male	34	NA	Beijing	Urban	Eastern	116.2	39.56	stool	Illumina HiSeq 2000	61278862	36453887
SRR17791023.lite.1	male	34	NA	Beijing	Urban	Eastern	116.2	39.56	stool	Illumina HiSeq 2000	58372676	36453887
SRR17791024.lite.1	male	34	NA	Beijing	Urban	Eastern	116.2	39.56	stool	Illumina HiSeq 2000	68593358	36453887
SRR17791025.lite.1	male	34	NA	Beijing	Urban	Eastern	116.2	39.56	stool	Illumina HiSeq 2000	44940412	36453887
SRR17791026.lite.1	male	34	NA	Beijing	Urban	Eastern	116.2	39.56	stool	Illumina HiSeq 2000	46653962	36453887
SRR17791027.lite.1	male	34	NA	Beijing	Urban	Eastern	116.2	39.56	stool	Illumina HiSeq 2000	53689580	36453887
SRR17791028.lite.1	male	34	NA	Beijing	Urban	Eastern	116.2	39.56	stool	Illumina HiSeq 2000	39125030	36453887
SRR17791029.lite.1	male	34	NA	Beijing	Urban	Eastern	116.2	39.56	stool	Illumina HiSeq 2000	64295552	36453887
SRR17791030.lite.1	male	34	NA	Beijing	Urban	Eastern	116.2	39.56	stool	Illumina HiSeq 2000	62704910	36453887
SRR17791031.lite.1	male	34	NA	Beijing	Urban	Eastern	116.2	39.56	stool	Illumina HiSeq 2000	54092458	36453887
SRR17791032.lite.1	male	34	NA	Beijing	Urban	Eastern	116.2	39.56	stool	Illumina HiSeq 2000	48327710	36453887
SRR17791033.lite.1	male	34	NA	Beijing	Urban	Eastern	116.2	39.56	stool	Illumina HiSeq 2000	51586784	36453887
SRR17791034.lite.1	male	34	NA	Beijing	Urban	Eastern	116.2	39.56	stool	Illumina HiSeq 2000	56745836	36453887
SRR17791035.lite.1	male	34	NA	Beijing	Urban	Eastern	116.2	39.56	stool	Illumina HiSeq 2000	50751254	36453887
SRR17791036.lite.1	male	34	NA	Beijing	Urban	Eastern	116.2	39.56	stool	Illumina HiSeq 2000	38322924	36453887
SRR17791037.lite.1	male	34	NA	Beijing	Urban	Eastern	116.2	39.56	stool	Illumina HiSeq 2000	38585878	36453887
SRR17791038.lite.1	male	34	NA	Beijing	Urban	Eastern	116.2	39.56	stool	Illumina HiSeq 2000	47271878	36453887
SRR21777554.lite.1	male	34	NA	Beijing	Urban	Eastern	116.2	39.56	stool	Illumina HiSeq 2000	45986756	36453887
SRR21777555.lite.1	male	34	NA	Beijing	Urban	Eastern	116.2	39.56	stool	Illumina HiSeq 2000	64817248	36453887
SRR21777556.lite.1	male	34	NA	Beijing	Urban	Eastern	116.2	39.56	stool	Illumina HiSeq 2000	93808622	36453887
SRR21777557.lite.1	male	34	NA	Beijing	Urban	Eastern	116.2	39.56	stool	Illumina HiSeq 2000	61232538	36453887
SRR21777558.lite.1	male	34	NA	Beijing	Urban	Eastern	116.2	39.56	stool	Illumina HiSeq 2000	60394098	36453887
SRR21777559.lite.1	male	34	NA	Beijing	Urban	Eastern	116.2	39.56	stool	Illumina HiSeq 2000	63728630	36453887
SRR21777560.lite.1	male	34	NA	Beijing	Urban	Eastern	116.2	39.56	stool	Illumina HiSeq 2000	66085560	36453887
SRR21777561.lite.1	male	34	NA	Beijing	Urban	Eastern	116.2	39.56	stool	Illumina HiSeq 2000	64522630	36453887
SRR21777562.lite.1	male	34	NA	Beijing	Urban	Eastern	116.2	39.56	stool	Illumina HiSeq 2000	50525072	36453887
SRR21777563.lite.1	male	34	NA	Beijing	Urban	Eastern	116.2	39.56	stool	Illumina HiSeq 2000	42319264	36453887
SRR21777564.lite.1	male	34	NA	Beijing	Urban	Eastern	116.2	39.56	stool	Illumina HiSeq 2000	48586486	36453887

## Sheet: Table_S2
MobileOG name	MGE category
mobileOG_000000001	integration/excision
mobileOG_000000002	phage
mobileOG_000000003	phage
mobileOG_000000004	phage
mobileOG_000000005	phage
mobileOG_000000006	phage
mobileOG_000000007	integration/excision
mobileOG_000000009	phage
mobileOG_000000010	phage
mobileOG_000000011	phage
mobileOG_000000012	phage
mobileOG_000000013	phage
mobileOG_000000014	phage
mobileOG_000000015	phage
mobileOG_000000016	phage
mobileOG_000000017	phage
mobileOG_000000019	phage
mobileOG_000000023	phage
mobileOG_000000024	phage
mobileOG_000000025	replication/recombination/repair
mobileOG_000000026	replication/recombination/repair
mobileOG_000000027	phage
mobileOG_000000028	phage
mobileOG_000000029	stability/transfer/defense
mobileOG_000000030	phage
mobileOG_000000031	phage
mobileOG_000000032	phage
mobileOG_000000033	replication/recombination/repair
mobileOG_000000034	replication/recombination/repair
mobileOG_000000038	phage
mobileOG_000000039	integration/excision
mobileOG_000000040	integration/excision
mobileOG_000000041	replication/recombination/repair
mobileOG_000000042	phage
mobileOG_000000050	phage
mobileOG_000000062	phage
mobileOG_000000063	replication/recombination/repair
mobileOG_000000065	replication/recombination/repair
mobileOG_000000072	integration/excision
mobileOG_000000076	stability/transfer/defense
mobileOG_000000077	integration/excision
mobileOG_000000078	integration/excision
mobileOG_000000080	phage
mobileOG_000000081	phage
mobileOG_000000082	phage
mobileOG_000000084	phage
mobileOG_000000086	replication/recombination/repair
mobileOG_000000087	integration/excision
mobileOG_000000090	integration/excision
mobileOG_000000091	phage
mobileOG_000000092	replication/recombination/repair
mobileOG_000000093	stability/transfer/defense
mobileOG_000000094	phage
mobileOG_000000095	phage
mobileOG_000000096	phage
mobileOG_000000097	replication/recombination/repair
mobileOG_000000098	phage
mobileOG_000000099	phage
mobileOG_000000100	stability/transfer/defense
mobileOG_000000103	replication/recombination/repair
mobileOG_000000104	replication/recombination/repair
mobileOG_000000110	replication/recombination/repair
mobileOG_000000112	replication/recombination/repair
mobileOG_000000113	integration/excision
mobileOG_000000116	phage
mobileOG_000000117	phage
mobileOG_000000118	phage
mobileOG_000000120	integration/excision
mobileOG_000000121	replication/recombination/repair
mobileOG_000000122	replication/recombination/repair
mobileOG_000000123	phage
mobileOG_000000124	replication/recombination/repair
mobileOG_000000125	integration/excision
mobileOG_000000126	integration/excision
mobileOG_000000127	integration/excision
mobileOG_000000129	phage
mobileOG_000000131	replication/recombination/repair
mobileOG_000000136	phage
mobileOG_000000137	phage
mobileOG_000000138	replication/recombination/repair
mobileOG_000000139	phage
mobileOG_000000142	integration/excision
mobileOG_000000143	phage
mobileOG_000000144	phage
mobileOG_000000145	replication/recombination/repair
mobileOG_000000146	replication/recombination/repair
mobileOG_000000147	phage
mobileOG_000000148	phage
mobileOG_000000149	phage
mobileOG_000000151	phage
mobileOG_000000154	replication/recombination/repair
mobileOG_000000155	replication/recombination/repair
mobileOG_000000156	phage
mobileOG_000000157	stability/transfer/defense
mobileOG_000000158	transfer
mobileOG_000000160	phage
mobileOG_000000161	phage
mobileOG_000000162	phage
mobileOG_000000163	phage
mobileOG_000000164	phage
mobileOG_000000165	phage
mobileOG_000000166	phage
mobileOG_000000167	phage
mobileOG_000000168	phage
mobileOG_000000169	phage
mobileOG_000000170	phage
mobileOG_000000171	replication/recombination/repair
mobileOG_000000172	replication/recombination/repair
mobileOG_000000176	phage
mobileOG_000000177	phage
mobileOG_000000178	integration/excision
mobileOG_000000179	stability/transfer/defense
mobileOG_000000180	stability/transfer/defense
mobileOG_000000181	integration/excision
mobileOG_000000182	replication/recombination/repair
mobileOG_000000184	integration/excision
mobileOG_000000185	replication/recombination/repair
mobileOG_000000186	phage
mobileOG_000000187	phage
mobileOG_000000190	phage
mobileOG_000000192	integration/excision
mobileOG_000000193	stability/transfer/defense
mobileOG_000000194	integration/excision
mobileOG_000000196	integration/excision
mobileOG_000000202	phage
mobileOG_000000207	integration/excision
mobileOG_000000208	integration/excision
mobileOG_000000209	phage
mobileOG_000000210	phage
mobileOG_000000211	stability/transfer/defense
mobileOG_000000217	phage
mobileOG_000000218	phage
mobileOG_000000219	replication/recombination/repair
mobileOG_000000220	phage
mobileOG_000000221	integration/excision
mobileOG_000000222	integration/excision
mobileOG_000000223	phage
mobileOG_000000224	replication/recombination/repair
mobileOG_000000226	phage
mobileOG_000000228	phage
mobileOG_000000243	replication/recombination/repair
mobileOG_000000244	replication/recombination/repair
mobileOG_000000245	phage
mobileOG_000000252	phage
mobileOG_000000255	stability/transfer/defense
mobileOG_000000268	phage
mobileOG_000000273	integration/excision
mobileOG_000000274	integration/excision
mobileOG_000000278	phage
mobileOG_000000280	integration/excision
mobileOG_000000282	integration/excision
mobileOG_000000283	stability/transfer/defense
mobileOG_000000284	stability/transfer/defense
mobileOG_000000291	phage
mobileOG_000000296	phage
mobileOG_000000298	phage
mobileOG_000000299	stability/transfer/defense
mobileOG_000000302	replication/recombination/repair
mobileOG_000000303	phage
mobileOG_000000304	phage
mobileOG_000000305	phage
mobileOG_000000307	replication/recombination/repair
mobileOG_000000308	replication/recombination/repair
mobileOG_000000310	replication/recombination/repair
mobileOG_000000312	phage
mobileOG_000000314	phage
mobileOG_000000318	integration/excision
mobileOG_000000320	phage
mobileOG_000000321	integration/excision
mobileOG_000000323	stability/transfer/defense
mobileOG_000000325	phage
mobileOG_000000326	replication/recombination/repair
mobileOG_000000327	replication/recombination/repair
mobileOG_000000328	replication/recombination/repair
mobileOG_000000329	replication/recombination/repair
mobileOG_000000330	stability/transfer/defense
mobileOG_000000331	integration/excision
mobileOG_000000332	integration/excision
mobileOG_000000333	integration/excision
mobileOG_000000334	integration/excision
mobileOG_000000336	phage
mobileOG_000000337	replication/recombination/repair
mobileOG_000000338	phage
mobileOG_000000339	phage
mobileOG_000000340	integration/excision
mobileOG_000000341	phage
mobileOG_000000342	replication/recombination/repair
mobileOG_000000344	integration/excision
mobileOG_000000345	replication/recombination/repair
mobileOG_000000350	phage
mobileOG_000000351	phage
mobileOG_000000353	replication/recombination/repair
mobileOG_000000354	integration/excision
mobileOG_000000355	replication/recombination/repair
mobileOG_000000356	transfer
mobileOG_000000357	replication/recombination/repair
mobileOG_000000362	phage
mobileOG_000000363	phage
mobileOG_000000365	phage
mobileOG_000000366	replication/recombination/repair
mobileOG_000000367	transfer
mobileOG_000000368	stability/transfer/defense
mobileOG_000000369	stability/transfer/defense
mobileOG_000000370	replication/recombination/repair
mobileOG_000000373	phage
mobileOG_000000375	phage
mobileOG_000000378	phage
mobileOG_000000382	replication/recombination/repair
mobileOG_000000383	replication/recombination/repair
mobileOG_000000384	phage
mobileOG_000000385	phage
mobileOG_000000386	stability/transfer/defense
mobileOG_000000387	replication/recombination/repair
mobileOG_000000388	replication/recombination/repair
mobileOG_000000389	phage
mobileOG_000000390	phage
mobileOG_000000391	phage
mobileOG_000000392	phage
mobileOG_000000393	integration/excision
mobileOG_000000394	phage
mobileOG_000000395	phage
mobileOG_000000396	phage
mobileOG_000000398	phage
mobileOG_000000399	phage
mobileOG_000000400	phage
mobileOG_000000401	integration/excision
mobileOG_000000403	phage
mobileOG_000000404	phage
mobileOG_000000407	phage
mobileOG_000000408	phage
mobileOG_000000409	phage
mobileOG_000000410	phage
mobileOG_000000412	replication/recombination/repair
mobileOG_000000413	replication/recombination/repair
mobileOG_000000414	phage
mobileOG_000000415	integration/excision
mobileOG_000000416	phage
mobileOG_000000417	phage
mobileOG_000000418	phage
mobileOG_000000419	phage
mobileOG_000000420	phage
mobileOG_000000421	phage
mobileOG_000000422	replication/recombination/repair
mobileOG_000000423	phage
mobileOG_000000424	phage
mobileOG_000000425	phage
mobileOG_000000426	phage
mobileOG_000000427	phage
mobileOG_000000428	phage
mobileOG_000000430	phage
mobileOG_000000431	phage
mobileOG_000000438	phage
mobileOG_000000449	phage
mobileOG_000000450	phage
mobileOG_000000454	phage
mobileOG_000000456	phage
mobileOG_000000457	phage
mobileOG_000000458	phage
mobileOG_000000459	phage
mobileOG_000000460	phage
mobileOG_000000461	integration/excision
mobileOG_000000462	stability/transfer/defense
mobileOG_000000463	phage
mobileOG_000000464	phage
mobileOG_000000465	phage
mobileOG_000000471	phage
mobileOG_000000475	phage
mobileOG_000000476	phage
mobileOG_000000478	phage
mobileOG_000000479	phage
mobileOG_000000480	phage
mobileOG_000000481	stability/transfer/defense
mobileOG_000000482	phage
mobileOG_000000483	replication/recombination/repair
mobileOG_000000484	phage
mobileOG_000000485	phage
mobileOG_000000486	replication/recombination/repair
mobileOG_000000487	stability/transfer/defense
mobileOG_000000490	phage
mobileOG_000000494	integration/excision
mobileOG_000000497	phage
mobileOG_000000498	phage
mobileOG_000000499	phage
mobileOG_000000500	phage
mobileOG_000000501	phage
mobileOG_000000503	phage
mobileOG_000000508	phage
mobileOG_000000509	phage
mobileOG_000000510	phage
mobileOG_000000511	replication/recombination/repair
mobileOG_000000512	phage
mobileOG_000000513	replication/recombination/repair
mobileOG_000000514	phage
mobileOG_000000516	phage
mobileOG_000000517	integration/excision
mobileOG_000000518	phage
mobileOG_000000520	phage
mobileOG_000000522	phage
mobileOG_000000525	phage
mobileOG_000000533	stability/transfer/defense
mobileOG_000000534	phage
mobileOG_000000535	phage
mobileOG_000000536	phage
mobileOG_000000537	phage
mobileOG_000000538	phage
mobileOG_000000539	phage
mobileOG_000000540	phage
mobileOG_000000541	phage
mobileOG_000000542	phage
mobileOG_000000544	phage
mobileOG_000000545	replication/recombination/repair
mobileOG_000000549	phage
mobileOG_000000550	phage
mobileOG_000000552	phage
mobileOG_000000553	phage
mobileOG_000000554	phage
mobileOG_000000556	phage
mobileOG_000000558	phage
mobileOG_000000559	phage
mobileOG_000000560	phage
mobileOG_000000561	phage
mobileOG_000000564	phage
mobileOG_000000565	phage
mobileOG_000000566	phage
mobileOG_000000569	phage
mobileOG_000000571	phage
mobileOG_000000573	phage
mobileOG_000000574	phage
mobileOG_000000576	phage
mobileOG_000000584	replication/recombination/repair
mobileOG_000000585	phage
mobileOG_000000601	phage
mobileOG_000000603	replication/recombination/repair
mobileOG_000000604	phage
mobileOG_000000617	phage
mobileOG_000000619	phage
mobileOG_000000622	phage
mobileOG_000000623	replication/recombination/repair
mobileOG_000000624	phage
mobileOG_000000625	integration/excision
mobileOG_000000627	phage
mobileOG_000000628	phage
mobileOG_000000629	integration/excision
mobileOG_000000630	integration/excision
mobileOG_000000632	phage
mobileOG_000000633	phage
mobileOG_000000634	replication/recombination/repair
mobileOG_000000638	phage
mobileOG_000000640	phage
mobileOG_000000642	phage
mobileOG_000000644	phage
mobileOG_000000645	phage
mobileOG_000000646	phage
mobileOG_000000647	phage
mobileOG_000000648	phage
mobileOG_000000649	phage
mobileOG_000000650	phage
mobileOG_000000651	phage
mobileOG_000000653	phage
mobileOG_000000654	phage
mobileOG_000000655	phage
mobileOG_000000656	phage
mobileOG_000000657	phage
mobileOG_000000658	phage
mobileOG_000000659	phage
mobileOG_000000660	phage
mobileOG_000000661	phage
mobileOG_000000662	phage
mobileOG_000000663	phage
mobileOG_000000664	phage
mobileOG_000000665	phage
mobileOG_000000666	integration/excision
mobileOG_000000667	integration/excision
mobileOG_000000668	phage
mobileOG_000000669	phage
mobileOG_000000670	phage
mobileOG_000000673	phage
mobileOG_000000674	phage
mobileOG_000000675	phage
mobileOG_000000676	phage
mobileOG_000000677	phage
mobileOG_000000678	phage
mobileOG_000000679	phage
mobileOG_000000680	phage
mobileOG_000000681	phage
mobileOG_000000683	phage
mobileOG_000000684	phage
mobileOG_000000685	phage
mobileOG_000000686	phage
mobileOG_000000687	phage
mobileOG_000000688	phage
mobileOG_000000689	phage
mobileOG_000000690	phage
mobileOG_000000693	phage
mobileOG_000000694	phage
mobileOG_000000695	phage
mobileOG_000000697	stability/transfer/defense
mobileOG_000000698	phage
mobileOG_000000699	integration/excision
mobileOG_000000700	phage
mobileOG_000000701	phage
mobileOG_000000710	phage
mobileOG_000000711	phage
mobileOG_000000712	phage
mobileOG_000000713	phage
mobileOG_000000714	replication/recombination/repair
mobileOG_000000719	replication/recombination/repair
mobileOG_000000720	stability/transfer/defense
mobileOG_000000721	phage
mobileOG_000000722	phage
mobileOG_000000723	phage
mobileOG_000000733	phage
mobileOG_000000734	phage
mobileOG_000000735	phage
mobileOG_000000738	phage
mobileOG_000000739	phage
mobileOG_000000740	phage
mobileOG_000000742	phage
mobileOG_000000743	phage
mobileOG_000000745	phage
mobileOG_000000747	phage
mobileOG_000000748	phage
mobileOG_000000749	integration/excision
mobileOG_000000750	phage
mobileOG_000000751	phage
mobileOG_000000752	phage
mobileOG_000000754	phage
mobileOG_000000755	phage
mobileOG_000000756	phage
mobileOG_000000757	phage
mobileOG_000000758	replication/recombination/repair
mobileOG_000000759	phage
mobileOG_000000761	phage
mobileOG_000000763	phage
mobileOG_000000775	replication/recombination/repair
mobileOG_000000783	phage
mobileOG_000000785	phage
mobileOG_000000787	integration/excision
mobileOG_000000789	phage
mobileOG_000000790	phage
mobileOG_000000791	replication/recombination/repair
mobileOG_000000792	phage
mobileOG_000000793	stability/transfer/defense
mobileOG_000000794	stability/transfer/defense
mobileOG_000000795	phage
mobileOG_000000796	phage
mobileOG_000000797	integration/excision
mobileOG_000000798	replication/recombination/repair
mobileOG_000000799	replication/recombination/repair
mobileOG_000000800	phage
mobileOG_000000801	stability/transfer/defense
mobileOG_000000802	integration/excision
mobileOG_000000803	phage
mobileOG_000000804	phage
mobileOG_000000805	phage
mobileOG_000000806	phage
mobileOG_000000807	phage
mobileOG_000000813	phage
mobileOG_000000817	phage
mobileOG_000000818	phage
mobileOG_000000819	integration/excision
mobileOG_000000820	phage
mobileOG_000000821	phage
mobileOG_000000822	phage
mobileOG_000000823	phage
mobileOG_000000824	phage
mobileOG_000000825	phage
mobileOG_000000826	integration/excision
mobileOG_000000827	phage
mobileOG_000000828	phage
mobileOG_000000829	phage
mobileOG_000000830	phage
mobileOG_000000831	phage
mobileOG_000000838	phage
mobileOG_000000843	phage
mobileOG_000000844	phage
mobileOG_000000847	phage
mobileOG_000000849	phage
mobileOG_000000851	phage
mobileOG_000000854	replication/recombination/repair
mobileOG_000000864	phage
mobileOG_000000866	phage
mobileOG_000000873	phage
mobileOG_000000877	phage
mobileOG_000000878	phage
mobileOG_000000880	phage
mobileOG_000000885	phage
mobileOG_000000886	phage
mobileOG_000000888	phage
mobileOG_000000889	phage
mobileOG_000000892	phage
mobileOG_000000893	phage
mobileOG_000000894	phage
mobileOG_000000895	phage
mobileOG_000000898	phage
mobileOG_000000899	phage
mobileOG_000000902	phage
mobileOG_000000909	phage
mobileOG_000000912	phage
mobileOG_000000914	phage
mobileOG_000000919	integration/excision
mobileOG_000000920	phage
mobileOG_000000921	phage
mobileOG_000000923	phage
mobileOG_000000924	phage
mobileOG_000000925	phage
mobileOG_000000926	replication/recombination/repair
mobileOG_000000927	phage
mobileOG_000000928	phage
mobileOG_000000929	integration/excision
mobileOG_000000930	phage
mobileOG_000000931	phage
mobileOG_000000932	phage
mobileOG_000000934	phage
mobileOG_000000935	phage
mobileOG_000000936	phage
mobileOG_000000938	replication/recombination/repair
mobileOG_000000943	phage
mobileOG_000000944	phage
mobileOG_000000945	phage
mobileOG_000000946	phage
mobileOG_000000947	phage
mobileOG_000000951	phage
mobileOG_000000953	phage
mobileOG_000000954	phage
mobileOG_000000955	phage
mobileOG_000000956	phage
mobileOG_000000957	phage
mobileOG_000000959	phage
mobileOG_000000960	phage
mobileOG_000000961	phage
mobileOG_000000963	phage
mobileOG_000000964	phage
mobileOG_000000965	phage
mobileOG_000000966	phage
mobileOG_000000967	integration/excision
mobileOG_000000968	phage
mobileOG_000000970	phage
mobileOG_000000973	phage
mobileOG_000000974	phage
mobileOG_000000975	phage
mobileOG_000000976	phage
mobileOG_000000983	phage
mobileOG_000000984	phage
mobileOG_000000985	phage
mobileOG_000000986	phage
mobileOG_000000987	phage
mobileOG_000000990	phage
mobileOG_000000991	transfer
mobileOG_000000993	integration/excision
mobileOG_000001002	integration/excision
mobileOG_000001003	integration/excision
mobileOG_000001007	transfer
mobileOG_000001024	phage
mobileOG_000001025	integration/excision
mobileOG_000001026	stability/transfer/defense
mobileOG_000001031	integration/excision
mobileOG_000001039	integration/excision
mobileOG_000001040	integration/excision
mobileOG_000001042	integration/excision
mobileOG_000001043	integration/excision
mobileOG_000001047	phage
mobileOG_000001048	phage
mobileOG_000001049	phage
mobileOG_000001050	stability/transfer/defense
mobileOG_000001051	stability/transfer/defense
mobileOG_000001052	stability/transfer/defense
mobileOG_000001053	stability/transfer/defense
mobileOG_000001054	replication/recombination/repair
mobileOG_000001055	replication/recombination/repair
mobileOG_000001056	replication/recombination/repair
mobileOG_000001057	replication/recombination/repair
mobileOG_000001058	integration/excision
mobileOG_000001059	stability/transfer/defense
mobileOG_000001060	stability/transfer/defense
mobileOG_000001061	transfer
mobileOG_000001062	transfer
mobileOG_000001063	transfer
mobileOG_000001064	transfer
mobileOG_000001065	transfer
mobileOG_000001066	transfer
mobileOG_000001067	transfer
mobileOG_000001068	transfer
mobileOG_000001070	transfer
mobileOG_000001071	transfer
mobileOG_000001072	stability/transfer/defense
mobileOG_000001073	stability/transfer/defense
mobileOG_000001074	replication/recombination/repair
mobileOG_000001077	stability/transfer/defense
mobileOG_000001081	transfer
mobileOG_000001082	transfer
mobileOG_000001084	replication/recombination/repair
mobileOG_000001087	replication/recombination/repair
mobileOG_000001088	replication/recombination/repair
mobileOG_000001090	stability/transfer/defense
mobileOG_000001091	phage
mobileOG_000001092	phage
mobileOG_000001093	integration/excision
mobileOG_000001095	stability/transfer/defense
mobileOG_000001096	stability/transfer/defense
mobileOG_000001097	replication/recombination/repair
mobileOG_000001098	integration/excision
mobileOG_000001099	integration/excision
mobileOG_000001100	integration/excision
mobileOG_000001101	integration/excision
mobileOG_000001103	integration/excision
mobileOG_000001106	phage
mobileOG_000001107	replication/recombination/repair
mobileOG_000001108	stability/transfer/defense
mobileOG_000001109	stability/transfer/defense
mobileOG_000001111	transfer
mobileOG_000001112	replication/recombination/repair
mobileOG_000001113	stability/transfer/defense
mobileOG_000001114	replication/recombination/repair
mobileOG_000001115	stability/transfer/defense
mobileOG_000001116	stability/transfer/defense
mobileOG_000001117	transfer
mobileOG_000001119	transfer
mobileOG_000001120	transfer
mobileOG_000001125	transfer
mobileOG_000001127	transfer
mobileOG_000001128	transfer
mobileOG_000001129	transfer
mobileOG_000001134	transfer
mobileOG_000001135	transfer
mobileOG_000001136	transfer
mobileOG_000001138	transfer
mobileOG_000001139	transfer
mobileOG_000001140	transfer
mobileOG_000001141	transfer
mobileOG_000001143	transfer
mobileOG_000001144	replication/recombination/repair
mobileOG_000001145	replication/recombination/repair
mobileOG_000001146	stability/transfer/defense
mobileOG_000001148	integration/excision
mobileOG_000001149	phage
mobileOG_000001150	stability/transfer/defense
mobileOG_000001153	integration/excision
mobileOG_000001154	integration/excision
mobileOG_000001156	replication/recombination/repair
mobileOG_000001158	replication/recombination/repair
mobileOG_000001159	replication/recombination/repair
mobileOG_000001160	replication/recombination/repair
mobileOG_000001161	integration/excision
mobileOG_000001162	replication/recombination/repair
mobileOG_000001163	replication/recombination/repair
mobileOG_000001164	transfer
mobileOG_000001165	transfer
mobileOG_000001171	transfer
mobileOG_000001172	transfer
mobileOG_000001173	transfer
mobileOG_000001174	transfer
mobileOG_000001175	transfer
mobileOG_000001178	phage
mobileOG_000001180	transfer
mobileOG_000001181	transfer
mobileOG_000001184	transfer
mobileOG_000001185	transfer
mobileOG_000001187	replication/recombination/repair
mobileOG_000001190	integration/excision
mobileOG_000001192	integration/excision
mobileOG_000001193	transfer
mobileOG_000001194	transfer
mobileOG_000001195	transfer
mobileOG_000001199	stability/transfer/defense
mobileOG_000001200	phage
mobileOG_000001214	transfer
mobileOG_000001217	transfer
mobileOG_000001242	stability/transfer/defense
mobileOG_000001243	stability/transfer/defense
mobileOG_000001244	replication/recombination/repair
mobileOG_000001245	integration/excision
mobileOG_000001250	integration/excision
mobileOG_000001252	stability/transfer/defense
mobileOG_000001255	transfer
mobileOG_000001259	integration/excision
mobileOG_000001260	integration/excision
mobileOG_000001264	phage
mobileOG_000001267	phage
mobileOG_000001270	phage
mobileOG_000001271	phage
mobileOG_000001272	phage
mobileOG_000001274	replication/recombination/repair
mobileOG_000001275	phage
mobileOG_000001276	stability/transfer/defense
mobileOG_000001278	replication/recombination/repair
mobileOG_000001279	integration/excision
mobileOG_000001280	integration/excision
mobileOG_000001281	phage
mobileOG_000001282	phage
mobileOG_000001284	phage
mobileOG_000001285	phage
mobileOG_000001288	transfer
mobileOG_000001289	transfer
mobileOG_000001290	replication/recombination/repair
mobileOG_000001291	integration/excision
mobileOG_000001292	integration/excision
mobileOG_000001294	integration/excision
mobileOG_000001295	integration/excision
mobileOG_000001296	integration/excision
mobileOG_000001297	phage
mobileOG_000001303	stability/transfer/defense
mobileOG_000001304	stability/transfer/defense
mobileOG_000001305	stability/transfer/defense
mobileOG_000001306	integration/excision
mobileOG_000001307	integration/excision
mobileOG_000001308	stability/transfer/defense
mobileOG_000001309	integration/excision
mobileOG_000001310	integration/excision
mobileOG_000001311	integration/excision
mobileOG_000001312	integration/excision
mobileOG_000001313	integration/excision
mobileOG_000001314	integration/excision
mobileOG_000001315	integration/excision
mobileOG_000001316	integration/excision
mobileOG_000001317	integration/excision
mobileOG_000001330	phage
mobileOG_000001331	phage
mobileOG_000001334	phage
mobileOG_000001336	integration/excision
mobileOG_000001339	transfer
mobileOG_000001340	integration/excision
mobileOG_000001341	stability/transfer/defense
mobileOG_000001343	phage
mobileOG_000001344	phage
mobileOG_000001346	integration/excision
mobileOG_000001347	phage
mobileOG_000001349	phage
mobileOG_000001350	phage
mobileOG_000001351	phage
mobileOG_000001352	transfer
mobileOG_000001353	transfer
mobileOG_000001354	transfer
mobileOG_000001355	transfer
mobileOG_000001356	phage
mobileOG_000001357	phage
mobileOG_000001358	phage
mobileOG_000001359	phage
mobileOG_000001360	phage
mobileOG_000001361	replication/recombination/repair
mobileOG_000001362	replication/recombination/repair
mobileOG_000001363	integration/excision
mobileOG_000001366	stability/transfer/defense
mobileOG_000001369	transfer
mobileOG_000001371	transfer
mobileOG_000001372	replication/recombination/repair
mobileOG_000001373	replication/recombination/repair
mobileOG_000001374	replication/recombination/repair
mobileOG_000001376	stability/transfer/defense
mobileOG_000001379	phage
mobileOG_000001380	phage
mobileOG_000001381	integration/excision
mobileOG_000001383	stability/transfer/defense
mobileOG_000001384	stability/transfer/defense
mobileOG_000001385	stability/transfer/defense
mobileOG_000001387	transfer
mobileOG_000001388	integration/excision
mobileOG_000001396	stability/transfer/defense
mobileOG_000001397	stability/transfer/defense
mobileOG_000001398	stability/transfer/defense
mobileOG_000001399	stability/transfer/defense
mobileOG_000001401	replication/recombination/repair
mobileOG_000001402	integration/excision
mobileOG_000001403	transfer
mobileOG_000001404	stability/transfer/defense
mobileOG_000001405	stability/transfer/defense
mobileOG_000001406	replication/recombination/repair
mobileOG_000001407	stability/transfer/defense
mobileOG_000001408	stability/transfer/defense
mobileOG_000001412	replication/recombination/repair
mobileOG_000001413	phage
mobileOG_000001415	transfer
mobileOG_000001416	phage
mobileOG_000001417	phage
mobileOG_000001422	transfer
mobileOG_000001423	transfer
mobileOG_000001424	integration/excision
mobileOG_000001425	transfer
mobileOG_000001426	stability/transfer/defense
mobileOG_000001428	replication/recombination/repair
mobileOG_000001429	transfer
mobileOG_000001430	transfer
mobileOG_000001433	replication/recombination/repair
mobileOG_000001436	transfer
mobileOG_000001437	replication/recombination/repair
mobileOG_000001439	stability/transfer/defense
mobileOG_000001441	transfer
mobileOG_000001442	replication/recombination/repair
mobileOG_000001443	replication/recombination/repair
mobileOG_000001444	transfer
mobileOG_000001446	integration/excision
mobileOG_000001447	integration/excision
mobileOG_000001448	integration/excision
mobileOG_000001449	integration/excision
mobileOG_000001451	integration/excision
mobileOG_000001453	transfer
mobileOG_000001454	transfer
mobileOG_000001455	transfer
mobileOG_000001458	stability/transfer/defense
mobileOG_000001460	integration/excision
mobileOG_000001461	integration/excision
mobileOG_000001462	transfer
mobileOG_000001463	transfer
mobileOG_000001464	transfer
mobileOG_000001468	stability/transfer/defense
mobileOG_000001469	integration/excision
mobileOG_000001470	stability/transfer/defense
mobileOG_000001471	stability/transfer/defense
mobileOG_000001475	transfer
mobileOG_000001476	phage
mobileOG_000001478	phage
mobileOG_000001479	stability/transfer/defense
mobileOG_000001480	stability/transfer/defense
mobileOG_000001481	phage
mobileOG_000001482	stability/transfer/defense
mobileOG_000001485	stability/transfer/defense
mobileOG_000001487	replication/recombination/repair
mobileOG_000001492	integration/excision
mobileOG_000001495	transfer
mobileOG_000001497	integration/excision
mobileOG_000001498	transfer
mobileOG_000001499	replication/recombination/repair
mobileOG_000001501	replication/recombination/repair
mobileOG_000001504	transfer
mobileOG_000001505	replication/recombination/repair
mobileOG_000001507	integration/excision
mobileOG_000001508	stability/transfer/defense
mobileOG_000001509	transfer
mobileOG_000001510	transfer
mobileOG_000001511	transfer
mobileOG_000001513	transfer
mobileOG_000001514	transfer
mobileOG_000001515	transfer
mobileOG_000001516	transfer
mobileOG_000001517	replication/recombination/repair
mobileOG_000001519	integration/excision
mobileOG_000001520	replication/recombination/repair
mobileOG_000001521	transfer
mobileOG_000001522	transfer
mobileOG_000001524	phage
mobileOG_000001525	integration/excision
mobileOG_000001526	integration/excision
mobileOG_000001531	transfer
mobileOG_000001532	integration/excision
mobileOG_000001533	transfer
mobileOG_000001538	integration/excision
mobileOG_000001539	integration/excision
mobileOG_000001542	integration/excision
mobileOG_000001545	integration/excision
mobileOG_000001546	integration/excision
mobileOG_000001547	integration/excision
mobileOG_000001549	integration/excision
mobileOG_000001554	phage
mobileOG_000001555	phage
mobileOG_000001556	integration/excision
mobileOG_000001557	transfer
mobileOG_000001558	replication/recombination/repair
mobileOG_000001559	transfer
mobileOG_000001560	transfer
mobileOG_000001561	transfer
mobileOG_000001562	transfer
mobileOG_000001563	transfer
mobileOG_000001567	replication/recombination/repair
mobileOG_000001568	integration/excision
mobileOG_000001570	stability/transfer/defense
mobileOG_000001571	replication/recombination/repair
mobileOG_000001578	replication/recombination/repair
mobileOG_000001584	phage
mobileOG_000001603	stability/transfer/defense
mobileOG_000001604	stability/transfer/defense
mobileOG_000001607	transfer
mobileOG_000001608	replication/recombination/repair
mobileOG_000001609	phage
mobileOG_000001612	phage
mobileOG_000001614	phage
mobileOG_000001620	replication/recombination/repair
mobileOG_000001621	phage
mobileOG_000001622	phage
mobileOG_000001626	phage
mobileOG_000001627	stability/transfer/defense
mobileOG_000001628	stability/transfer/defense
mobileOG_000001631	transfer
mobileOG_000001632	transfer
mobileOG_000001633	transfer
mobileOG_000001634	transfer
mobileOG_000001635	transfer
mobileOG_000001637	phage
mobileOG_000001638	phage
mobileOG_000001640	phage
mobileOG_000001644	phage
mobileOG_000001647	replication/recombination/repair
mobileOG_000001648	phage
mobileOG_000001651	integration/excision
mobileOG_000001652	replication/recombination/repair
mobileOG_000001654	replication/recombination/repair
mobileOG_000001655	phage
mobileOG_000001656	integration/excision
mobileOG_000001657	integration/excision
mobileOG_000001658	integration/excision
mobileOG_000001662	replication/recombination/repair
mobileOG_000001663	transfer
mobileOG_000001664	replication/recombination/repair
mobileOG_000001667	stability/transfer/defense
mobileOG_000001670	integration/excision
mobileOG_000001672	integration/excision
mobileOG_000001677	transfer
mobileOG_000001678	transfer
mobileOG_000001684	integration/excision
mobileOG_000001685	integration/excision
mobileOG_000001693	replication/recombination/repair
mobileOG_000001694	integration/excision
mobileOG_000001696	integration/excision
mobileOG_000001697	integration/excision
mobileOG_000001699	integration/excision
mobileOG_000001700	replication/recombination/repair
mobileOG_000001703	replication/recombination/repair
mobileOG_000001704	stability/transfer/defense
mobileOG_000001706	stability/transfer/defense
mobileOG_000001715	replication/recombination/repair
mobileOG_000001717	replication/recombination/repair
mobileOG_000001718	integration/excision
mobileOG_000001720	phage
mobileOG_000001721	phage
mobileOG_000001723	stability/transfer/defense
mobileOG_000001724	phage
mobileOG_000001725	phage
mobileOG_000001727	stability/transfer/defense
mobileOG_000001728	stability/transfer/defense
mobileOG_000001730	integration/excision
mobileOG_000001731	integration/excision
mobileOG_000001732	integration/excision
mobileOG_000001733	integration/excision
mobileOG_000001734	phage
mobileOG_000001736	phage
mobileOG_000001737	phage
mobileOG_000001738	stability/transfer/defense
mobileOG_000001739	stability/transfer/defense
mobileOG_000001740	phage
mobileOG_000001741	phage
mobileOG_000001742	phage
mobileOG_000001743	phage
mobileOG_000001745	phage
mobileOG_000001746	phage
mobileOG_000001747	stability/transfer/defense
mobileOG_000001752	replication/recombination/repair
mobileOG_000001753	phage
mobileOG_000001755	stability/transfer/defense
mobileOG_000001756	phage
mobileOG_000001760	stability/transfer/defense
mobileOG_000001761	integration/excision
mobileOG_000001764	transfer
mobileOG_000001767	phage
mobileOG_000001768	phage
mobileOG_000001769	phage
mobileOG_000001777	integration/excision
mobileOG_000001779	transfer
mobileOG_000001782	phage
mobileOG_000001784	phage
mobileOG_000001792	integration/excision
mobileOG_000001793	integration/excision
mobileOG_000001794	stability/transfer/defense
mobileOG_000001795	integration/excision
mobileOG_000001798	integration/excision
mobileOG_000001799	integration/excision
mobileOG_000001800	integration/excision
mobileOG_000001801	transfer
mobileOG_000001802	replication/recombination/repair
mobileOG_000001803	replication/recombination/repair
mobileOG_000001804	replication/recombination/repair
mobileOG_000001805	replication/recombination/repair
mobileOG_000001806	replication/recombination/repair
mobileOG_000001807	phage
mobileOG_000001808	stability/transfer/defense
mobileOG_000001809	phage
mobileOG_000001810	phage
mobileOG_000001811	phage
mobileOG_000001812	integration/excision
mobileOG_000001813	integration/excision
mobileOG_000001814	integration/excision
mobileOG_000001815	phage
mobileOG_000001816	phage
mobileOG_000001817	stability/transfer/defense
mobileOG_000001819	replication/recombination/repair
mobileOG_000001820	replication/recombination/repair
mobileOG_000001823	replication/recombination/repair
mobileOG_000001824	phage
mobileOG_000001825	replication/recombination/repair
mobileOG_000001826	replication/recombination/repair
mobileOG_000001827	phage
mobileOG_000001828	phage
mobileOG_000001829	phage
mobileOG_000001831	phage
mobileOG_000001832	phage
mobileOG_000001837	phage
mobileOG_000001838	phage
mobileOG_000001839	phage
mobileOG_000001840	phage
mobileOG_000001841	phage
mobileOG_000001842	phage
mobileOG_000001843	transfer
mobileOG_000001845	phage
mobileOG_000001846	replication/recombination/repair
mobileOG_000001847	replication/recombination/repair
mobileOG_000001848	replication/recombination/repair
mobileOG_000001849	replication/recombination/repair
mobileOG_000001851	integration/excision
mobileOG_000001852	phage
mobileOG_000001853	phage
mobileOG_000001854	phage
mobileOG_000001855	phage
mobileOG_000001857	stability/transfer/defense
mobileOG_000001859	integration/excision
mobileOG_000001861	replication/recombination/repair
mobileOG_000001862	transfer
mobileOG_000001864	integration/excision
mobileOG_000001865	integration/excision
mobileOG_000001866	stability/transfer/defense
mobileOG_000001867	stability/transfer/defense
mobileOG_000001868	replication/recombination/repair
mobileOG_000001869	integration/excision
mobileOG_000001870	transfer
mobileOG_000001871	transfer
mobileOG_000001872	integration/excision
mobileOG_000001873	transfer
mobileOG_000001874	replication/recombination/repair
mobileOG_000001875	integration/excision
mobileOG_000001876	replication/recombination/repair
mobileOG_000001878	replication/recombination/repair
mobileOG_000001880	stability/transfer/defense
mobileOG_000001881	transfer
mobileOG_000001882	integration/excision
mobileOG_000001883	stability/transfer/defense
mobileOG_000001884	integration/excision
mobileOG_000001885	integration/excision
mobileOG_000001886	stability/transfer/defense
mobileOG_000001887	transfer
mobileOG_000001889	integration/excision
mobileOG_000001890	stability/transfer/defense
mobileOG_000001891	replication/recombination/repair
mobileOG_000001892	integration/excision
mobileOG_000001896	integration/excision
mobileOG_000001898	integration/excision
mobileOG_000001900	integration/excision
mobileOG_000001901	stability/transfer/defense
mobileOG_000001902	replication/recombination/repair
mobileOG_000001903	replication/recombination/repair
mobileOG_000001905	replication/recombination/repair
mobileOG_000001906	replication/recombination/repair
mobileOG_000001907	integration/excision
mobileOG_000001908	stability/transfer/defense
mobileOG_000001910	integration/excision
mobileOG_000001912	replication/recombination/repair
mobileOG_000001913	phage
mobileOG_000001914	integration/excision
mobileOG_000001915	integration/excision
mobileOG_000001916	integration/excision
mobileOG_000001917	stability/transfer/defense
mobileOG_000001918	integration/excision
mobileOG_000001919	integration/excision
mobileOG_000001920	transfer
mobileOG_000001923	stability/transfer/defense
mobileOG_000001924	integration/excision
mobileOG_000001925	stability/transfer/defense
mobileOG_000001926	stability/transfer/defense
mobileOG_000001927	stability/transfer/defense
mobileOG_000001928	replication/recombination/repair
mobileOG_000001929	replication/recombination/repair
mobileOG_000001931	replication/recombination/repair
mobileOG_000001932	replication/recombination/repair
mobileOG_000001934	integration/excision
mobileOG_000001938	transfer
mobileOG_000001940	replication/recombination/repair
mobileOG_000001943	transfer
mobileOG_000001944	transfer
mobileOG_000001946	transfer
mobileOG_000001947	transfer
mobileOG_000001948	integration/excision
mobileOG_000001951	integration/excision
mobileOG_000001952	stability/transfer/defense
mobileOG_000001955	integration/excision
mobileOG_000001957	integration/excision
mobileOG_000001963	replication/recombination/repair
mobileOG_000001964	stability/transfer/defense
mobileOG_000001965	stability/transfer/defense
mobileOG_000001966	stability/transfer/defense
mobileOG_000001968	integration/excision
mobileOG_000001969	integration/excision
mobileOG_000001970	transfer
mobileOG_000001971	transfer
mobileOG_000001972	integration/excision
mobileOG_000001973	transfer
mobileOG_000001974	integration/excision
mobileOG_000001975	integration/excision
mobileOG_000001976	transfer
mobileOG_000001977	integration/excision
mobileOG_000001979	integration/excision
mobileOG_000001980	transfer
mobileOG_000001981	integration/excision
mobileOG_000001982	replication/recombination/repair
mobileOG_000001983	replication/recombination/repair
mobileOG_000001984	replication/recombination/repair
mobileOG_000001985	transfer
mobileOG_000001986	integration/excision
mobileOG_000001987	integration/excision
mobileOG_000001989	transfer
mobileOG_000001992	integration/excision
mobileOG_000001994	stability/transfer/defense
mobileOG_000001995	integration/excision
mobileOG_000001996	transfer
mobileOG_000001997	transfer
mobileOG_000001998	transfer
mobileOG_000001999	integration/excision
mobileOG_000002001	integration/excision
mobileOG_000002004	phage
mobileOG_000002005	transfer
mobileOG_000002007	integration/excision
mobileOG_000002008	integration/excision
mobileOG_000002010	stability/transfer/defense
mobileOG_000002011	transfer
mobileOG_000002013	replication/recombination/repair
mobileOG_000002018	transfer
mobileOG_000002019	replication/recombination/repair
mobileOG_000002020	replication/recombination/repair
mobileOG_000002023	integration/excision
mobileOG_000002027	transfer
mobileOG_000002031	integration/excision
mobileOG_000002032	integration/excision
mobileOG_000002039	replication/recombination/repair
mobileOG_000002041	transfer
mobileOG_000002042	integration/excision
mobileOG_000002043	phage
mobileOG_000002044	phage
mobileOG_000002045	integration/excision
mobileOG_000002046	replication/recombination/repair
mobileOG_000002047	phage
mobileOG_000002049	integration/excision
mobileOG_000002050	integration/excision
mobileOG_000002051	integration/excision
mobileOG_000002053	replication/recombination/repair
mobileOG_000002054	stability/transfer/defense
mobileOG_000002056	integration/excision
mobileOG_000002060	integration/excision
mobileOG_000002062	integration/excision
mobileOG_000002063	integration/excision
mobileOG_000002064	integration/excision
mobileOG_000002067	stability/transfer/defense
mobileOG_000002068	integration/excision
mobileOG_000002069	integration/excision
mobileOG_000002070	integration/excision
mobileOG_000002071	integration/excision
mobileOG_000002072	transfer
mobileOG_000002073	transfer
mobileOG_000002074	transfer
mobileOG_000002076	integration/excision
mobileOG_000002077	integration/excision
mobileOG_000002078	integration/excision
mobileOG_000002079	integration/excision
mobileOG_000002081	replication/recombination/repair
mobileOG_000002082	integration/excision
mobileOG_000002083	integration/excision
mobileOG_000002084	integration/excision
mobileOG_000002085	transfer
mobileOG_000002086	integration/excision
mobileOG_000002087	integration/excision
mobileOG_000002089	transfer
mobileOG_000002092	replication/recombination/repair
mobileOG_000002093	stability/transfer/defense
mobileOG_000002095	integration/excision
mobileOG_000002097	integration/excision
mobileOG_000002098	replication/recombination/repair
mobileOG_000002099	replication/recombination/repair
mobileOG_000002100	transfer
mobileOG_000002101	transfer
mobileOG_000002102	phage
mobileOG_000002103	integration/excision
mobileOG_000002104	transfer
mobileOG_000002105	replication/recombination/repair
mobileOG_000002107	integration/excision
mobileOG_000002108	replication/recombination/repair
mobileOG_000002109	integration/excision
mobileOG_000002110	integration/excision
mobileOG_000002114	replication/recombination/repair
mobileOG_000002115	integration/excision
mobileOG_000002116	transfer
mobileOG_000002117	replication/recombination/repair
mobileOG_000002118	integration/excision
mobileOG_000002119	integration/excision
mobileOG_000002120	integration/excision
mobileOG_000002121	integration/excision
mobileOG_000002122	integration/excision
mobileOG_000002123	integration/excision
mobileOG_000002124	integration/excision
mobileOG_000002129	transfer
mobileOG_000002130	transfer
mobileOG_000002132	transfer
mobileOG_000002133	stability/transfer/defense
mobileOG_000002134	integration/excision
mobileOG_000002135	transfer
mobileOG_000002136	transfer
mobileOG_000002137	transfer
mobileOG_000002138	replication/recombination/repair
mobileOG_000002139	transfer
mobileOG_000002140	integration/excision
mobileOG_000002141	integration/excision
mobileOG_000002143	transfer
mobileOG_000002144	transfer
mobileOG_000002145	transfer
mobileOG_000002146	integration/excision
mobileOG_000002147	integration/excision
mobileOG_000002148	integration/excision
mobileOG_000002149	integration/excision
mobileOG_000002150	integration/excision
mobileOG_000002152	phage
mobileOG_000002153	integration/excision
mobileOG_000002154	integration/excision
mobileOG_000002157	phage
mobileOG_000002159	integration/excision
mobileOG_000002160	integration/excision
mobileOG_000002161	replication/recombination/repair
mobileOG_000002162	integration/excision
mobileOG_000002163	integration/excision
mobileOG_000002164	transfer
mobileOG_000002165	integration/excision
mobileOG_000002166	stability/transfer/defense
mobileOG_000002167	transfer
mobileOG_000002168	replication/recombination/repair
mobileOG_000002169	transfer
mobileOG_000002170	transfer
mobileOG_000002171	integration/excision
mobileOG_000002172	integration/excision
mobileOG_000002175	transfer
mobileOG_000002176	transfer
mobileOG_000002177	transfer
mobileOG_000002178	transfer
mobileOG_000002179	transfer
mobileOG_000002180	transfer
mobileOG_000002181	transfer
mobileOG_000002182	phage
mobileOG_000002183	replication/recombination/repair
mobileOG_000002184	integration/excision
mobileOG_000002185	integration/excision
mobileOG_000002187	replication/recombination/repair
mobileOG_000002188	integration/excision
mobileOG_000002189	integration/excision
mobileOG_000002190	replication/recombination/repair
mobileOG_000002192	integration/excision
mobileOG_000002194	integration/excision
mobileOG_000002197	integration/excision
mobileOG_000002198	transfer
mobileOG_000002199	stability/transfer/defense
mobileOG_000002200	transfer
mobileOG_000002201	integration/excision
mobileOG_000002202	integration/excision
mobileOG_000002203	stability/transfer/defense
mobileOG_000002204	integration/excision
mobileOG_000002205	integration/excision
mobileOG_000002206	integration/excision
mobileOG_000002207	integration/excision
mobileOG_000002208	replication/recombination/repair
mobileOG_000002210	integration/excision
mobileOG_000002211	phage
mobileOG_000002212	phage
mobileOG_000002213	integration/excision
mobileOG_000002215	integration/excision
mobileOG_000002216	transfer
mobileOG_000002217	integration/excision
mobileOG_000002218	transfer
mobileOG_000002221	integration/excision
mobileOG_000002222	replication/recombination/repair
mobileOG_000002223	integration/excision
mobileOG_000002224	transfer
mobileOG_000002226	integration/excision
mobileOG_000002227	integration/excision
mobileOG_000002228	stability/transfer/defense
mobileOG_000002229	transfer
mobileOG_000002230	phage
mobileOG_000002231	transfer
mobileOG_000002232	integration/excision
mobileOG_000002235	integration/excision
mobileOG_000002236	transfer
mobileOG_000002237	integration/excision
mobileOG_000002238	phage
mobileOG_000002239	transfer
mobileOG_000002240	transfer
mobileOG_000002241	transfer
mobileOG_000002242	integration/excision
mobileOG_000002243	transfer
mobileOG_000002245	replication/recombination/repair
mobileOG_000002247	replication/recombination/repair
mobileOG_000002248	replication/recombination/repair
mobileOG_000002249	integration/excision
mobileOG_000002250	integration/excision
mobileOG_000002251	integration/excision
mobileOG_000002252	transfer
mobileOG_000002253	transfer
mobileOG_000002254	integration/excision
mobileOG_000002255	replication/recombination/repair
mobileOG_000002256	transfer
mobileOG_000002257	integration/excision
mobileOG_000002258	transfer
mobileOG_000002259	replication/recombination/repair
mobileOG_000002260	replication/recombination/repair
mobileOG_000002261	phage
mobileOG_000002262	replication/recombination/repair
mobileOG_000002263	replication/recombination/repair
mobileOG_000002264	stability/transfer/defense
mobileOG_000002265	phage
mobileOG_000002266	integration/excision
mobileOG_000002267	transfer
mobileOG_000002268	integration/excision
mobileOG_000002269	integration/excision
mobileOG_000002270	phage
mobileOG_000002271	integration/excision
mobileOG_000002272	transfer
mobileOG_000002273	integration/excision
mobileOG_000002275	replication/recombination/repair
mobileOG_000002276	replication/recombination/repair
mobileOG_000002277	replication/recombination/repair
mobileOG_000002278	replication/recombination/repair
mobileOG_000002280	integration/excision
mobileOG_000002281	integration/excision
mobileOG_000002282	stability/transfer/defense
mobileOG_000002283	integration/excision
mobileOG_000002284	integration/excision
mobileOG_000002285	stability/transfer/defense
mobileOG_000002286	integration/excision
mobileOG_000002287	integration/excision
mobileOG_000002288	transfer
mobileOG_000002289	replication/recombination/repair
mobileOG_000002290	transfer
mobileOG_000002291	integration/excision
mobileOG_000002292	integration/excision
mobileOG_000002293	transfer
mobileOG_000002294	integration/excision
mobileOG_000002297	transfer
mobileOG_000002299	stability/transfer/defense
mobileOG_000002303	transfer
mobileOG_000002305	transfer
mobileOG_000002306	transfer
mobileOG_000002307	transfer
mobileOG_000002310	integration/excision
mobileOG_000002311	integration/excision
mobileOG_000002312	integration/excision
mobileOG_000002314	integration/excision
mobileOG_000002316	transfer
mobileOG_000002318	transfer
mobileOG_000002319	integration/excision
mobileOG_000002325	integration/excision
mobileOG_000002327	replication/recombination/repair
mobileOG_000002330	integration/excision
mobileOG_000002331	transfer
mobileOG_000002332	integration/excision
mobileOG_000002333	integration/excision
mobileOG_000002334	transfer
mobileOG_000002335	integration/excision
mobileOG_000002336	integration/excision
mobileOG_000002338	integration/excision
mobileOG_000002339	transfer
mobileOG_000002340	replication/recombination/repair
mobileOG_000002341	replication/recombination/repair
mobileOG_000002342	replication/recombination/repair
mobileOG_000002343	integration/excision
mobileOG_000002345	integration/excision
mobileOG_000002346	integration/excision
mobileOG_000002347	stability/transfer/defense
mobileOG_000002348	stability/transfer/defense
mobileOG_000002349	integration/excision
mobileOG_000002351	integration/excision
mobileOG_000002352	stability/transfer/defense
mobileOG_000002353	integration/excision
mobileOG_000002355	phage
mobileOG_000002356	integration/excision
mobileOG_000002357	transfer
mobileOG_000002359	integration/excision
mobileOG_000002360	stability/transfer/defense
mobileOG_000002362	transfer
mobileOG_000002363	stability/transfer/defense
mobileOG_000002364	integration/excision
mobileOG_000002365	replication/recombination/repair
mobileOG_000002366	integration/excision
mobileOG_000002367	transfer
mobileOG_000002368	integration/excision
mobileOG_000002369	transfer
mobileOG_000002370	transfer
mobileOG_000002372	integration/excision
mobileOG_000002373	integration/excision
mobileOG_000002374	integration/excision
mobileOG_000002375	integration/excision
mobileOG_000002376	integration/excision
mobileOG_000002377	stability/transfer/defense
mobileOG_000002382	integration/excision
mobileOG_000002383	integration/excision
mobileOG_000002384	integration/excision
mobileOG_000002385	integration/excision
mobileOG_000002388	replication/recombination/repair
mobileOG_000002392	replication/recombination/repair
mobileOG_000002394	transfer
mobileOG_000002395	integration/excision
mobileOG_000002396	integration/excision
mobileOG_000002397	integration/excision
mobileOG_000002398	transfer
mobileOG_000002399	integration/excision
mobileOG_000002400	integration/excision
mobileOG_000002401	stability/transfer/defense
mobileOG_000002403	replication/recombination/repair
mobileOG_000002405	integration/excision
mobileOG_000002406	integration/excision
mobileOG_000002408	integration/excision
mobileOG_000002409	integration/excision
mobileOG_000002410	integration/excision
mobileOG_000002411	replication/recombination/repair
mobileOG_000002412	replication/recombination/repair
mobileOG_000002413	integration/excision
mobileOG_000002414	phage
mobileOG_000002415	integration/excision
mobileOG_000002416	transfer
mobileOG_000002417	replication/recombination/repair
mobileOG_000002418	stability/transfer/defense
mobileOG_000002419	phage
mobileOG_000002421	transfer
mobileOG_000002422	transfer
mobileOG_000002423	integration/excision
mobileOG_000002424	transfer
mobileOG_000002425	transfer
mobileOG_000002426	phage
mobileOG_000002427	phage
mobileOG_000002429	transfer
mobileOG_000002430	stability/transfer/defense
mobileOG_000002431	stability/transfer/defense
mobileOG_000002432	stability/transfer/defense
mobileOG_000002433	replication/recombination/repair
mobileOG_000002434	integration/excision
mobileOG_000002435	integration/excision
mobileOG_000002436	replication/recombination/repair
mobileOG_000002438	transfer
mobileOG_000002439	transfer
mobileOG_000002440	integration/excision
mobileOG_000002441	integration/excision
mobileOG_000002442	replication/recombination/repair
mobileOG_000002443	replication/recombination/repair
mobileOG_000002444	stability/transfer/defense
mobileOG_000002445	transfer
mobileOG_000002446	transfer
mobileOG_000002447	transfer
mobileOG_000002448	integration/excision
mobileOG_000002449	integration/excision
mobileOG_000002450	stability/transfer/defense
mobileOG_000002451	integration/excision
mobileOG_000002453	integration/excision
mobileOG_000002454	transfer
mobileOG_000002455	integration/excision
mobileOG_000002456	integration/excision
mobileOG_000002457	stability/transfer/defense
mobileOG_000002459	integration/excision
mobileOG_000002460	transfer
mobileOG_000002461	phage
mobileOG_000002462	replication/recombination/repair
mobileOG_000002463	integration/excision
mobileOG_000002464	replication/recombination/repair
mobileOG_000002466	phage
mobileOG_000002467	phage
mobileOG_000002468	integration/excision
mobileOG_000002469	integration/excision
mobileOG_000002470	replication/recombination/repair
mobileOG_000002471	transfer
mobileOG_000002472	replication/recombination/repair
mobileOG_000002473	integration/excision
mobileOG_000002474	integration/excision
mobileOG_000002475	integration/excision
mobileOG_000002476	integration/excision
mobileOG_000002477	phage
mobileOG_000002479	transfer
mobileOG_000002480	transfer
mobileOG_000002481	transfer
mobileOG_000002482	transfer
mobileOG_000002484	transfer
mobileOG_000002486	transfer
mobileOG_000002487	transfer
mobileOG_000002490	stability/transfer/defense
mobileOG_000002492	phage
mobileOG_000002494	integration/excision
mobileOG_000002497	transfer
mobileOG_000002498	transfer
mobileOG_000002501	transfer
mobileOG_000002505	transfer
mobileOG_000002507	transfer
mobileOG_000002508	transfer
mobileOG_000002509	transfer
mobileOG_000002510	transfer
mobileOG_000002513	integration/excision
mobileOG_000002514	replication/recombination/repair
mobileOG_000002515	transfer
mobileOG_000002516	transfer
mobileOG_000002517	integration/excision
mobileOG_000002518	replication/recombination/repair
mobileOG_000002519	transfer
mobileOG_000002520	integration/excision
mobileOG_000002521	integration/excision
mobileOG_000002522	stability/transfer/defense
mobileOG_000002523	transfer
mobileOG_000002524	transfer
mobileOG_000002525	stability/transfer/defense
mobileOG_000002526	integration/excision
mobileOG_000002527	stability/transfer/defense
mobileOG_000002528	stability/transfer/defense
mobileOG_000002529	transfer
mobileOG_000002530	transfer
mobileOG_000002532	replication/recombination/repair
mobileOG_000002533	integration/excision
mobileOG_000002534	replication/recombination/repair
mobileOG_000002536	stability/transfer/defense
mobileOG_000002537	transfer
mobileOG_000002538	replication/recombination/repair
mobileOG_000002539	transfer
mobileOG_000002540	integration/excision
mobileOG_000002541	replication/recombination/repair
mobileOG_000002542	transfer
mobileOG_000002543	transfer
mobileOG_000002544	stability/transfer/defense
mobileOG_000002545	replication/recombination/repair
mobileOG_000002546	replication/recombination/repair
mobileOG_000002547	integration/excision
mobileOG_000002548	integration/excision
mobileOG_000002549	stability/transfer/defense
mobileOG_000002550	transfer
mobileOG_000002551	transfer
mobileOG_000002552	replication/recombination/repair
mobileOG_000002555	integration/excision
mobileOG_000002556	integration/excision
mobileOG_000002557	integration/excision
mobileOG_000002558	integration/excision
mobileOG_000002559	integration/excision
mobileOG_000002560	stability/transfer/defense
mobileOG_000002564	transfer
mobileOG_000002565	integration/excision
mobileOG_000002569	transfer
mobileOG_000002570	integration/excision
mobileOG_000002571	stability/transfer/defense
mobileOG_000002572	replication/recombination/repair
mobileOG_000002573	transfer
mobileOG_000002574	transfer
mobileOG_000002575	transfer
mobileOG_000002576	transfer
mobileOG_000002578	transfer
mobileOG_000002580	stability/transfer/defense
mobileOG_000002581	stability/transfer/defense
mobileOG_000002584	integration/excision
mobileOG_000002585	replication/recombination/repair
mobileOG_000002587	transfer
mobileOG_000002588	transfer
mobileOG_000002589	transfer
mobileOG_000002591	transfer
mobileOG_000002595	transfer
mobileOG_000002597	transfer
mobileOG_000002598	transfer
mobileOG_000002603	stability/transfer/defense
mobileOG_000002604	transfer
mobileOG_000002605	transfer
mobileOG_000002606	transfer
mobileOG_000002607	transfer
mobileOG_000002608	transfer
mobileOG_000002609	stability/transfer/defense
mobileOG_000002610	phage
mobileOG_000002611	transfer
mobileOG_000002612	integration/excision
mobileOG_000002613	replication/recombination/repair
mobileOG_000002614	replication/recombination/repair
mobileOG_000002615	replication/recombination/repair
mobileOG_000002616	stability/transfer/defense
mobileOG_000002618	transfer
mobileOG_000002621	transfer
mobileOG_000002622	transfer
mobileOG_000002623	integration/excision
mobileOG_000002624	integration/excision
mobileOG_000002626	integration/excision
mobileOG_000002627	phage
mobileOG_000002631	transfer
mobileOG_000002633	transfer
mobileOG_000002634	integration/excision
mobileOG_000002635	transfer
mobileOG_000002636	transfer
mobileOG_000002637	replication/recombination/repair
mobileOG_000002638	integration/excision
mobileOG_000002639	integration/excision
mobileOG_000002640	transfer
mobileOG_000002641	integration/excision
mobileOG_000002643	transfer
mobileOG_000002646	integration/excision
mobileOG_000002647	replication/recombination/repair
mobileOG_000002648	transfer
mobileOG_000002649	integration/excision
mobileOG_000002650	stability/transfer/defense
mobileOG_000002651	integration/excision
mobileOG_000002652	integration/excision
mobileOG_000002653	transfer
mobileOG_000002654	stability/transfer/defense
mobileOG_000002655	replication/recombination/repair
mobileOG_000002656	transfer
mobileOG_000002657	transfer
mobileOG_000002658	transfer
mobileOG_000002659	transfer
mobileOG_000002660	transfer
mobileOG_000002661	integration/excision
mobileOG_000002662	replication/recombination/repair
mobileOG_000002663	integration/excision
mobileOG_000002664	replication/recombination/repair
mobileOG_000002665	transfer
mobileOG_000002666	transfer
mobileOG_000002667	transfer
mobileOG_000002668	integration/excision
mobileOG_000002669	replication/recombination/repair
mobileOG_000002670	replication/recombination/repair
mobileOG_000002671	replication/recombination/repair
mobileOG_000002672	transfer
mobileOG_000002676	replication/recombination/repair
mobileOG_000002678	replication/recombination/repair
mobileOG_000002680	transfer
mobileOG_000002681	transfer
mobileOG_000002682	transfer
mobileOG_000002683	transfer
mobileOG_000002685	transfer
mobileOG_000002686	stability/transfer/defense
mobileOG_000002687	replication/recombination/repair
mobileOG_000002688	replication/recombination/repair
mobileOG_000002690	stability/transfer/defense
mobileOG_000002691	replication/recombination/repair
mobileOG_000002692	transfer
mobileOG_000002693	transfer
mobileOG_000002694	transfer
mobileOG_000002695	transfer
mobileOG_000002697	transfer
mobileOG_000002698	transfer
mobileOG_000002699	transfer
mobileOG_000002700	transfer
mobileOG_000002701	transfer
mobileOG_000002702	transfer
mobileOG_000002703	integration/excision
mobileOG_000002705	replication/recombination/repair
mobileOG_000002706	transfer
mobileOG_000002707	integration/excision
mobileOG_000002709	integration/excision
mobileOG_000002710	integration/excision
mobileOG_000002711	replication/recombination/repair
mobileOG_000002713	replication/recombination/repair
mobileOG_000002715	integration/excision
mobileOG_000002716	transfer
mobileOG_000002717	transfer
mobileOG_000002718	replication/recombination/repair
mobileOG_000002719	transfer
mobileOG_000002722	replication/recombination/repair
mobileOG_000002723	replication/recombination/repair
mobileOG_000002724	integration/excision
mobileOG_000002725	phage
mobileOG_000002726	replication/recombination/repair
mobileOG_000002728	integration/excision
mobileOG_000002729	transfer
mobileOG_000002730	integration/excision
mobileOG_000002731	integration/excision
mobileOG_000002732	integration/excision
mobileOG_000002733	integration/excision
mobileOG_000002735	integration/excision
mobileOG_000002736	integration/excision
mobileOG_000002737	integration/excision
mobileOG_000002738	integration/excision
mobileOG_000002740	integration/excision
mobileOG_000002741	integration/excision
mobileOG_000002742	transfer
mobileOG_000002743	transfer
mobileOG_000002744	integration/excision
mobileOG_000002745	transfer
mobileOG_000002746	phage
mobileOG_000002747	transfer
mobileOG_000002748	transfer
mobileOG_000002749	transfer
mobileOG_000002750	stability/transfer/defense
mobileOG_000002753	integration/excision
mobileOG_000002754	replication/recombination/repair
mobileOG_000002756	integration/excision
mobileOG_000002757	integration/excision
mobileOG_000002758	transfer
mobileOG_000002759	transfer
mobileOG_000002760	transfer
mobileOG_000002762	transfer
mobileOG_000002763	transfer
mobileOG_000002764	transfer
mobileOG_000002765	transfer
mobileOG_000002766	integration/excision
mobileOG_000002768	transfer
mobileOG_000002769	stability/transfer/defense
mobileOG_000002770	transfer
mobileOG_000002771	transfer
mobileOG_000002781	replication/recombination/repair
mobileOG_000002783	integration/excision
mobileOG_000002785	transfer
mobileOG_000002786	transfer
mobileOG_000002787	integration/excision
mobileOG_000002790	replication/recombination/repair
mobileOG_000002791	replication/recombination/repair
mobileOG_000002792	replication/recombination/repair
mobileOG_000002793	transfer
mobileOG_000002795	integration/excision
mobileOG_000002797	transfer
mobileOG_000002798	replication/recombination/repair
mobileOG_000002799	replication/recombination/repair
mobileOG_000002800	integration/excision
mobileOG_000002801	integration/excision
mobileOG_000002804	replication/recombination/repair
mobileOG_000002805	integration/excision
mobileOG_000002806	phage
mobileOG_000002807	transfer
mobileOG_000002808	transfer
mobileOG_000002809	transfer
mobileOG_000002810	transfer
mobileOG_000002811	transfer
mobileOG_000002816	integration/excision
mobileOG_000002817	transfer
mobileOG_000002818	replication/recombination/repair
mobileOG_000002820	integration/excision
mobileOG_000002821	integration/excision
mobileOG_000002822	transfer
mobileOG_000002823	replication/recombination/repair
mobileOG_000002824	integration/excision
mobileOG_000002826	integration/excision
mobileOG_000002827	integration/excision
mobileOG_000002828	transfer
mobileOG_000002831	transfer
mobileOG_000002833	integration/excision
mobileOG_000002834	replication/recombination/repair
mobileOG_000002835	integration/excision
mobileOG_000002837	replication/recombination/repair
mobileOG_000002838	integration/excision
mobileOG_000002839	integration/excision
mobileOG_000002841	integration/excision
mobileOG_000002842	integration/excision
mobileOG_000002843	transfer
mobileOG_000002844	integration/excision
mobileOG_000002845	transfer
mobileOG_000002846	transfer
mobileOG_000002847	replication/recombination/repair
mobileOG_000002849	integration/excision
mobileOG_000002850	integration/excision
mobileOG_000002851	transfer
mobileOG_000002853	replication/recombination/repair
mobileOG_000002854	transfer
mobileOG_000002855	transfer
mobileOG_000002856	stability/transfer/defense
mobileOG_000002857	transfer
mobileOG_000002858	transfer
mobileOG_000002859	integration/excision
mobileOG_000002861	transfer
mobileOG_000002862	integration/excision
mobileOG_000002865	phage
mobileOG_000002866	integration/excision
mobileOG_000002867	integration/excision
mobileOG_000002869	transfer
mobileOG_000002870	transfer
mobileOG_000002871	integration/excision
mobileOG_000002872	transfer
mobileOG_000002873	integration/excision
mobileOG_000002874	transfer
mobileOG_000002875	transfer
mobileOG_000002876	transfer
mobileOG_000002877	integration/excision
mobileOG_000002878	integration/excision
mobileOG_000002880	integration/excision
mobileOG_000002883	integration/excision
mobileOG_000002884	integration/excision
mobileOG_000002885	transfer
mobileOG_000002887	integration/excision
mobileOG_000002888	replication/recombination/repair
mobileOG_000002889	integration/excision
mobileOG_000002890	integration/excision
mobileOG_000002891	integration/excision
mobileOG_000002892	integration/excision
mobileOG_000002893	integration/excision
mobileOG_000002894	replication/recombination/repair
mobileOG_000002895	replication/recombination/repair
mobileOG_000002897	integration/excision
mobileOG_000002898	integration/excision
mobileOG_000002899	integration/excision
mobileOG_000002900	transfer
mobileOG_000002908	replication/recombination/repair
mobileOG_000002909	transfer
mobileOG_000002910	transfer
mobileOG_000002911	replication/recombination/repair
mobileOG_000002912	integration/excision
mobileOG_000002913	integration/excision
mobileOG_000002914	replication/recombination/repair
mobileOG_000002916	transfer
mobileOG_000002917	transfer
mobileOG_000002918	transfer
mobileOG_000002919	integration/excision
mobileOG_000002920	integration/excision
mobileOG_000002921	integration/excision
mobileOG_000002922	integration/excision
mobileOG_000002923	integration/excision
mobileOG_000002924	integration/excision
mobileOG_000002925	integration/excision
mobileOG_000002926	integration/excision
mobileOG_000002927	replication/recombination/repair
mobileOG_000002928	integration/excision
mobileOG_000002929	replication/recombination/repair
mobileOG_000002930	replication/recombination/repair
mobileOG_000002931	integration/excision
mobileOG_000002932	transfer
mobileOG_000002933	replication/recombination/repair
mobileOG_000002935	integration/excision
mobileOG_000002936	stability/transfer/defense
mobileOG_000002937	integration/excision
mobileOG_000002938	integration/excision
mobileOG_000002939	integration/excision
mobileOG_000002940	integration/excision
mobileOG_000002941	integration/excision
mobileOG_000002942	integration/excision
mobileOG_000002943	integration/excision
mobileOG_000002944	transfer
mobileOG_000002945	transfer
mobileOG_000002946	integration/excision
mobileOG_000002947	stability/transfer/defense
mobileOG_000002948	phage
mobileOG_000002949	integration/excision
mobileOG_000002950	integration/excision
mobileOG_000002951	phage
mobileOG_000002952	integration/excision
mobileOG_000002953	transfer
mobileOG_000002954	stability/transfer/defense
mobileOG_000002955	replication/recombination/repair
mobileOG_000002956	transfer
mobileOG_000002957	transfer
mobileOG_000002958	transfer
mobileOG_000002959	stability/transfer/defense
mobileOG_000002960	transfer
mobileOG_000002961	integration/excision
mobileOG_000002962	integration/excision
mobileOG_000002963	transfer
mobileOG_000002964	integration/excision
mobileOG_000002965	integration/excision
mobileOG_000002966	integration/excision
mobileOG_000002967	replication/recombination/repair
mobileOG_000002968	transfer
mobileOG_000002969	replication/recombination/repair
mobileOG_000002970	integration/excision
mobileOG_000002972	stability/transfer/defense
mobileOG_000002973	replication/recombination/repair
mobileOG_000002974	transfer
mobileOG_000002975	transfer
mobileOG_000002976	replication/recombination/repair
mobileOG_000002977	integration/excision
mobileOG_000002978	integration/excision
mobileOG_000002979	transfer
mobileOG_000002980	stability/transfer/defense
mobileOG_000002981	integration/excision
mobileOG_000002982	integration/excision
mobileOG_000002983	integration/excision
mobileOG_000002984	integration/excision
mobileOG_000002985	stability/transfer/defense
mobileOG_000002986	integration/excision
mobileOG_000002987	phage
mobileOG_000002988	integration/excision
mobileOG_000002989	integration/excision
mobileOG_000002990	integration/excision
mobileOG_000002991	transfer
mobileOG_000002992	transfer
mobileOG_000002993	transfer
mobileOG_000002994	integration/excision
mobileOG_000002995	replication/recombination/repair
mobileOG_000002996	replication/recombination/repair
mobileOG_000002997	replication/recombination/repair
mobileOG_000002998	integration/excision
mobileOG_000002999	integration/excision
mobileOG_000003000	transfer
mobileOG_000003001	transfer
mobileOG_000003002	transfer
mobileOG_000003003	transfer
mobileOG_000003004	transfer
mobileOG_000003005	transfer
mobileOG_000003006	transfer
mobileOG_000003007	transfer
mobileOG_000003008	replication/recombination/repair
mobileOG_000003009	integration/excision
mobileOG_000003010	transfer
mobileOG_000003011	transfer
mobileOG_000003012	integration/excision
mobileOG_000003013	replication/recombination/repair
mobileOG_000003014	stability/transfer/defense
mobileOG_000003015	phage
mobileOG_000003016	replication/recombination/repair
mobileOG_000003017	transfer
mobileOG_000003018	transfer
mobileOG_000003019	integration/excision
mobileOG_000003020	transfer
mobileOG_000003021	stability/transfer/defense
mobileOG_000003022	integration/excision
mobileOG_000003023	transfer
mobileOG_000003025	replication/recombination/repair
mobileOG_000003026	integration/excision
mobileOG_000003027	integration/excision
mobileOG_000003028	phage
mobileOG_000003030	integration/excision
mobileOG_000003037	transfer
mobileOG_000003038	transfer
mobileOG_000003039	stability/transfer/defense
mobileOG_000003040	transfer
mobileOG_000003045	transfer
mobileOG_000003047	replication/recombination/repair
mobileOG_000003048	replication/recombination/repair
mobileOG_000003050	transfer
mobileOG_000003051	transfer
mobileOG_000003052	integration/excision
mobileOG_000003053	replication/recombination/repair
mobileOG_000003054	stability/transfer/defense
mobileOG_000003055	stability/transfer/defense
mobileOG_000003056	stability/transfer/defense
mobileOG_000003059	phage
mobileOG_000003060	stability/transfer/defense
mobileOG_000003061	integration/excision
mobileOG_000003062	transfer
mobileOG_000003063	integration/excision
mobileOG_000003064	transfer
mobileOG_000003067	replication/recombination/repair
mobileOG_000003068	replication/recombination/repair
mobileOG_000003070	transfer
mobileOG_000003071	transfer
mobileOG_000003072	transfer
mobileOG_000003073	transfer
mobileOG_000003074	transfer
mobileOG_000003076	transfer
mobileOG_000003077	transfer
mobileOG_000003078	transfer
mobileOG_000003079	transfer
mobileOG_000003080	stability/transfer/defense
mobileOG_000003081	transfer
mobileOG_000003082	transfer
mobileOG_000003084	integration/excision
mobileOG_000003085	replication/recombination/repair
mobileOG_000003086	replication/recombination/repair
mobileOG_000003087	stability/transfer/defense
mobileOG_000003089	replication/recombination/repair
mobileOG_000003090	integration/excision
mobileOG_000003091	transfer
mobileOG_000003092	integration/excision
mobileOG_000003093	transfer
mobileOG_000003094	integration/excision
mobileOG_000003097	integration/excision
mobileOG_000003098	transfer
mobileOG_000003099	transfer
mobileOG_000003100	transfer
mobileOG_000003101	transfer
mobileOG_000003102	transfer
mobileOG_000003103	transfer
mobileOG_000003104	transfer
mobileOG_000003105	integration/excision
mobileOG_000003106	integration/excision
mobileOG_000003107	integration/excision
mobileOG_000003108	replication/recombination/repair
mobileOG_000003109	integration/excision
mobileOG_000003110	integration/excision
mobileOG_000003111	replication/recombination/repair
mobileOG_000003112	transfer
mobileOG_000003113	integration/excision
mobileOG_000003115	integration/excision
mobileOG_000003116	integration/excision
mobileOG_000003117	stability/transfer/defense
mobileOG_000003118	integration/excision
mobileOG_000003119	transfer
mobileOG_000003120	integration/excision
mobileOG_000003121	transfer
mobileOG_000003123	integration/excision
mobileOG_000003124	transfer
mobileOG_000003125	stability/transfer/defense
mobileOG_000003126	stability/transfer/defense
mobileOG_000003129	integration/excision
mobileOG_000003131	transfer
mobileOG_000003132	transfer
mobileOG_000003133	replication/recombination/repair
mobileOG_000003134	integration/excision
mobileOG_000003135	integration/excision
mobileOG_000003136	transfer
mobileOG_000003137	integration/excision
mobileOG_000003138	integration/excision
mobileOG_000003139	integration/excision
mobileOG_000003140	integration/excision
mobileOG_000003141	transfer
mobileOG_000003144	replication/recombination/repair
mobileOG_000003145	integration/excision
mobileOG_000003146	integration/excision
mobileOG_000003147	replication/recombination/repair
mobileOG_000003148	transfer
mobileOG_000003149	stability/transfer/defense
mobileOG_000003150	integration/excision
mobileOG_000003151	transfer
mobileOG_000003152	transfer
mobileOG_000003153	integration/excision
mobileOG_000003154	integration/excision
mobileOG_000003155	integration/excision
mobileOG_000003156	integration/excision
mobileOG_000003157	integration/excision
mobileOG_000003158	integration/excision
mobileOG_000003159	replication/recombination/repair
[truncated: 636,098+ more rows]

## Sheet: Table_S3
MGE category	B.R.DL.10	B.R.DL.11	B.R.DL.12	B.R.DL.13	B.R.DL.14	B.R.DL.15	B.R.DL.16	B.R.DL.17	B.R.DL.18	B.R.DL.19	B.R.DL.1	B.R.DL.20	B.R.DL.21	B.R.DL.22	B.R.DL.23	B.R.DL.24	B.R.DL.25	B.R.DL.26	B.R.DL.27	B.R.DL.28	B.R.DL.29	B.R.DL.2	B.R.DL.30	B.R.DL.31	B.R.DL.32	B.R.DL.33	B.R.DL.34	B.R.DL.35	B.R.DL.36	B.R.DL.37	B.R.DL.38	B.R.DL.39	B.R.DL.3	B.R.DL.40	B.R.DL.41	B.R.DL.42	B.R.DL.43	B.R.DL.44	B.R.DL.45	B.R.DL.46	B.R.DL.47	B.R.DL.48	B.R.DL.49	B.R.DL.4	B.R.DL.50	B.R.DL.51	B.R.DL.52	B.R.DL.53	B.R.DL.54
integration/excision	37.687	81.1533	51.0942	82.7655	60.9943	77.9797	96.3978	114.417	93.3585	52.0594	53.7282	65.5424	89.3215	78.4368	81.5859	87.7296	61.4381	69.484	69.6826	98.1907	66.7514	72.852	59.8292	72.929	89.2998	61.6963	80.9498	62.4444	76.2131	71.4777	69.7046	74.8393	98.0485	66.4768	99.0478	85.9716	83.4852	74.1043	63.2763	153.976	55.9988	85.5392	70.4227	101.871	71.6983	100.21	48.9475	64.8609	87.6935
phage	14.6454	17.3164	9.12472	15.2658	20.2856	19.8935	22.0421	15.9491	17.3234	15.8868	15.7608	17.9489	23.9781	19.537	15.4086	15.0755	13.9531	26.3405	19.2393	15.1732	15.7745	18.4937	17.9123	20.3768	17.5834	16.2492	16.9322	17.1823	13.9575	18.1868	19.9604	17.4362	18.1853	17.4754	16.0298	14.997	16.2867	17.3375	16.2076	20.4618	19.3463	18.8431	17.1985	15.0615	17.8809	19.0171	16.555	21.1938	21.0855
replication/recombination/repair	24.8956	37.0905	20.7761	36.6321	38.3547	42.1736	43.1885	37.5371	42.6636	41.4067	32.7205	44.9868	44.1295	49.543	32.7091	33.2145	32.6415	47.6366	39.5006	37.9106	29.0401	39.7641	35.3449	35.5038	36.355	33.8862	39.7535	36.63	30.2647	36.0523	39.3929	45.123	37.5046	37.9267	37.3177	39.0854	38.7219	36.9383	36.2569	37.7463	32.0123	38.2439	34.7465	34.5839	35.4089	39.9791	31.568	39.8665	38.6949
stability/transfer/defense	12.9277	20.7686	9.47057	16.0534	18.5582	20.6945	24.6099	17.2922	22.911	22.8932	18.1773	20.3374	20.1109	25.5704	14.9744	15.0833	13.3815	24.8963	18.8838	19.1007	12.365	18.1569	17.08	17.658	14.7774	16.9754	19.5039	19.6391	13.5472	20.242	23.5084	21.8633	16.5813	20.6823	18.1613	16.4329	21.2116	16.8301	20.0111	16.9234	20.5371	16.1319	16.7562	17.3987	18.5106	16.8762	17.3644	22.7755	22.3892
transfer	25.7665	32.9979	19.9891	34.4182	29.2212	37.0832	61.7067	38.2702	40.1965	36.0473	42.1494	46.6579	38.8035	48.5806	35.2095	35.6337	32.3024	44.5899	36.3728	42.6964	29.3397	36.5352	32.426	31.5654	32.0346	28.4146	42.6159	35.4901	29.1406	34.0439	36.9212	39.5275	42.1751	36.4113	37.9728	41.0571	37.5334	33.6065	33.809	41.2716	39.9826	36.1419	28.102	36.2601	34.7313	44.6832	26.2639	40.6916	43.9932
[truncated: 1,333 more columns]

## Sheet: Table_S4
MGE category	mean_Western	mean_Eastern	sd_Western	sd_Eastern	se_Western	se_Eastern	P_value
stability/transfer/defense	19.8888	21.6505	4.36961	5.56209	0.140517	0.273032	6.66112e-12
phage	20.8431	26.9799	10.4206	27.198	0.335104	1.3351	2.06135e-25
replication/recombination/repair	39.5052	42.1754	8.71821	10.2658	0.280359	0.503929	1.35141e-08
transfer	41.0472	56.0184	14.1901	22.5885	0.456324	1.10883	4.18776e-50
integration/excision	75.3255	95.9055	23.5375	31.6057	0.756914	1.55146	1.42042e-42
